# Supplementary material for: Genome-wide identification, phylogenetic and expression analysis of the heat shock transcription factor family in bread wheat (Triticum aestivum L.)
Source: BMC Genomics. 2019 Jun 18;20:505. doi: 10.1186/s12864-019-5876-x (PMC6580518; doi:10.1186/s12864-019-5876-x)
Supplement: Supplementary file 2 — Motif sequences identified by MEME tools. Motif numbers corresponded to the motifs in Additional file 1: Figure S1. (XLSX 10 kb) [file 12864_2019_5876_MOESM2_ESM.xlsx]

## Sheet: Sheet1
Additional file 2 Motif sequences identified by MEME tools
Motif	Width	Multilevel consensus sequence
1	50	PKYFKHNNFSSFVRQLNTYGFRKIDPDRWEFANECFLRGQKHLLCNIHRR
2	29	FLTKTYQMVDDPATDAVISWGPANNSFVV
3	50	LMMEVVRLRQEQQATKEHLQAMWRRLQGTEQRQKQMMAFLAKVMQNPDFL
4	29	FKHCNFSSFVRQLNTYGFRKVDPDRWEFA
5	29	FLTKTYDMVDDPATDAVVSWGPANNSFVV
6	29	SSQQQSLGSCLEVGHFGYEEEIDRLKRDK
7	50	PHSYGNAGGSSSADLMEENERLRRDNHRLTRELAHMKKLCNNIIYFMWKY
8	11	WNPHEFARDLL
9	15	FLRGQTHLLKNIHRR
10	15	KELEDAISKKRRRPI
11	21	EINDNFWEEFLCEGPGDIHVE
12	32	QDAFVREPRVDFTGFYTGGDGFSDVPVDDPPY
13	15	APRPMEGLHEAGPPP
14	38	AELWKLKQQKCGMMWKMKALEDRLCAMEQRQKNMIAYV
15	21	WTDNIDQLTEKMGYLISNHKT
16	11	WDPFAFSQMLL
17	15	CSVELLADGIPPDLE
18	50	GDCSSPRTAESTCSTAHPVAHDAIADLQSFLLKDTDISDGMLPGNFGIDG
19	29	IWGADTFFQSSCSGTSQQTYVSDPYNMEI
20	41	HCQDRTFGRCIGKNVMCHGGTDGTSSQADCLVPLPGNVCKL
21	41	GHIIKYQTWPIYRPKPVYRPCNKQDGSPCYSGSMQHNSNNS
22	15	EGAEAKRPRLLLDGE
23	21	MTMIPIAIPIHNMPMPCPNCC
24	50	NCSPHGRHPPGHDGMGTGCLPLVPQMMELSDTGTSICPSKSSFFTPAVND
25	29	RQLKMHRERRDGIDSARVKRKFLKHVPHG
26	29	RSGSGMGITDGGTAVETPFPFCLLGQCFF
27	41	QSQFLFDTFIFEDPEMNEMENLAMNIQEIGKGMTHDEKKDN
28	41	SMCTCQSSLQPCHSIFYIIQSCMCGEPTIDPEKHSNRREKN
29	50	TQGTSGDIFCDMPAPTKFFDMHLWFNEHGEPTKTIPDYEEEPQSTPPCTM
30	50	PPFFLPPHIPDFHPGCSVLHTHQQFAVDGGPMTDHRGMGVPIMQKHWRDQ
Motif numbers corresponded to the motifs in Additional file 1: Figure S1
