# Supplementary material for: Genome-wide identification, phylogenetic and expression analysis of the heat shock transcription factor family in bread wheat (Triticum aestivum L.)
Source: BMC Genomics. 2019 Jun 18;20:505. doi: 10.1186/s12864-019-5876-x (PMC6580518; doi:10.1186/s12864-019-5876-x)
Supplement: Supplementary file 3 — The homologous TaHsf genes in wheat A, B and D sub-genomes and the Duplicated genes pairs identified in wheat (XLSX 11 kb) [file 12864_2019_5876_MOESM3_ESM.xlsx]

## Sheet: Sheet1
Additional file 3. The homologous TaHsf genes in wheat A, B and D sub-genomes and the Duplicated genes pairs identified in wheat
Homologous genes Group	A		B		D
	Gene	Position	Gene	Position	Gene	Position
1	TaHsf21	scaffold_001183_1AL: 39,381-43,295	TaHsf22	scaffold_031159_1BL: 70,097-72,255	TaHsf23	scaffold_061383_1DL: 26,931-29,065
1	TaHsf27	scaffold_003124_1AL: 28,946-32,101	TaHsf28	scaffold_031443_1BL: 79,599-83,003	TaHsf29	scaffold_061579_1DL: 62,790-66,102
2	TaHsf7	scaffold_113503_2AS: 55,860-61,955	TaHsf8	scaffold_148328_2BS: 27,356-32,557	TaHsf9	scaffold_177319_2DS: 131,495-137,254
2	TaHsf14	scaffold_116363_2AS: 3,667-6,615	TaHsf16	scaffold_146118_2BS: 176,336-179,440	TaHsf17	scaffold_177422_2DS: 92,871-96,205
2	TaHsf15	scaffold_114504_2AS: 30,086-34,710
3	TaHsf10	scaffold_194616_3AL: 22,466-26,620	TaHsf11	scaffold_221589_3B: 97,736-102,700	TaHsf20	scaffold_249383_3DL: 45,727-48,075
3	TaHsf18	scaffold_196554_3AL: 30,462-32,936	TaHsf19	scaffold_223991_3B: 37,660-40,120	TaHsf60	scaffold_249450_3DL: 110,687-117,555
3	TaHsF55	scaffold_201352_3AL: 447-1,655	TaHsf57	scaffold_220888_3B: 91,006-92,356	TaHsf59	scaffold_249994_3DL: 60,736-62,250
3	TaHsf56	scaffold_194514_3AL: 70,656-72,591	TaHsf58	scaffold_220882_3B: 116,126-117,710	TaHsf63	scaffold_250779_3DL: 25,456-26,755
3	TaHsf61	scaffold_193607_3AL: 163,384-164,530	TaHsf62	scaffold_223354_3B: 26,214-27,330
4	TaHsf30	scaffold_307193_4AS: 64,786-67,745	TaHsf31	scaffold_321575_4BL: 50,126-53,221	TaHsf32	scaffold_342984_4DL: 44,562-50,805
4	TaHsf36	scaffold_306492_4AS: 132,616-136,430	TaHsf37	scaffold_322416_4BL: 4,327-8,215	TaHsf38	scaffold_344014_4DL: 13,486-17,310
4			TaHsf68	scaffold_320289_4BL: 21,946-23,120	TaHsf71	scaffold_344468_4DL: 19,506-20,710
4			TaHsf70	scaffold_320675_4BL: 112,161-113,540	TaHsf72	scaffold_343739_4DL: 22,666-23,885
			TaHsf67	scaffold_321958_4BL: 10,751-11,965
5	TaHsf4	scaffold_375092_5AL: 45,746-49,544	TaHsf2	scaffold_404129_5BL: 211,116-217,536	TaHsf3	scaffold_433347_5DL: 108,916-114,305
5	TaHsf12	scaffold_379543_5AL: 6,399-8,897	TaHsf40	scaffold_404669_5BL: 141,516-147,139	TaHsf5	scaffold_434875_5DL: 17,703-21,445
5	TaHsf39	scaffold_374310_5AL: 146,720-151,848	TaHsf45	scaffold_404935_5BL: 109,416-113,225	TaHsf13	scaffold_433195_5DL: 110,106-113,560
5	TaHsf52	scaffold_374067_5AL: 30,626-32,510	TaHsf53	scaffold_404268_5BL: 201,437-203,325	TaHsf41	scaffold_433651_5DL: 31,056-36,542
5					TaHsf46	scaffold_433530_5DL: 41,946-43,807
5					TaHsf54	scaffold_433663_5DL: 11,036-12,820
6	TaHsf24	scaffold_487059_6AS: 7,273-11,032	TaHsf25	scaffold_513816_6BS: 34,066-37,539	TaHsf26	scaffold_543918_6DS: 1,556-5,556
7	TaHsf47	scaffold_570040_7AS: 14,527-16,335	TaHsf48	scaffold_592325_7BS: 110,144-112,895	TaHsf49	scaffold_621446_7DS: 14,666-16,580
7	TaHsf76	scaffold_558532_7AL: 22,876-24,495	TaHsf77	scaffold_577398_7BL: 12,506-14,356	TaHsf78	scaffold_609477_7DL: 1-1,636
7	TaHsf33	scaffold_559301_7AL: 9,972-11,835	TaHsf34	scaffold_579527_7BL: 16,166-18,111	TaHsf35	scaffold_605087_7DL: 18,736-21,007
Duplicated pairs Group	Gene	Position	Gene	Position
-	TaHsf1	scaffold_288809_4AL: 49,335-56,655	TaHsf2	scaffold_404129_5BL: 211,116-217,536
-	TaHsf1	scaffold_288809_4AL: 49,335-56,655	TaHsf3	scaffold_433347_5DL: 108,916-114,305
-	TaHsf14	scaffold_116363_2AS: 3,667-6,615	TaHsf15	scaffold_114504_2AS: 30,086-34,710
-	TaHsf44	scaffold_019033_1AS: 12,760-16,705	TaHsf45	scaffold_404935_5BL: 109,416-113,225
-	TaHsf46	scaffold_433530_5DL: 41,946-43,807	TaHsf44	scaffold_019033_1AS: 12,760-16,705
-	TaHsf57	scaffold_220888_3B: 91,006-92,356	TaHsf58	scaffold_220882_3B: 116,126-117,710
-	TaHsf65	scaffold_223198_3B: 70,994-72,095	TaHsf74	scaffold_375679_5AL: 69,576-70,900
-	TaHsf60	scaffold_249450_3DL: 110,687-117,555	TaHsf59	scaffold_249994_3DL: 60,736-62,250
-	TaHsf64	scaffold_231430_3B: 2,326-3,400	TaHsf67	scaffold_321958_4BL: 10,751-11,965
-	TaHsf65	scaffold_223198_3B: 70,994-72,095	TaHsf69	scaffold_320289_4BL: 33,386-34,490
-	TaHsf66	scaffold_224063_3B: 9,915-11,221	TaHsf68	scaffold_320289_4BL: 21,946-23,120
-	TaHsf66	scaffold_224063_3B: 9,915-11,221	TaHsf74	scaffold_375679_5AL: 69,576-70,900
-	TaHsf68	scaffold_320289_4BL: 21,946-23,120	TaHsf74	scaffold_375679_5AL: 69,576-70,900
-	TaHsf69	scaffold_320289_4BL: 33,386-34,490	TaHsf74	scaffold_375679_5AL: 69,576-70,900
-	TaHsf69	scaffold_320289_4BL: 33,386-34,490	TaHsf66	scaffold_224063_3B: 9,915-11,221
-	TaHsf71	scaffold_344468_4DL: 19,506-20,710	TaHsf74	scaffold_375679_5AL: 69,576-70,900
-	TaHsf71	scaffold_344468_4DL: 19,506-20,710	TaHsf66	scaffold_224063_3B: 9,915-11,221
