# Supplementary material for: Genome-wide identification, phylogenetic and expression analysis of the heat shock transcription factor family in bread wheat (Triticum aestivum L.)
Source: BMC Genomics. 2019 Jun 18;20:505. doi: 10.1186/s12864-019-5876-x (PMC6580518; doi:10.1186/s12864-019-5876-x)
Supplement: Supplementary file 4 — The list of the putative Hsf genes for A.tauschii and T.urartu (XLSX 11 kb) [file 12864_2019_5876_MOESM4_ESM.xlsx]

## Sheet: Sheet1
Additional file 4: The list of the putative Hsf genes for A.tauschii and T.urartu
Ensemble Gene ID	Protein type	Chromosome location	length (bp)	# of Exons	# of Introns	Amino acid length (aa)	PI	MW(kDa)
EMT14087	A1a	scaffold_45721: 116,020-117,532	1513	2	1	444	4.96	49.41
EMT02670	A2a	scaffold_119980: 6,327-9,166	2840	2	1	320	5.07	36.28
EMT08998	A2b	scaffold_66368: 7,197-12,112	4916	5	4	480	5.04	52.88
EMT19885	A2b	scaffold_29267: 24,652-28,223	3572	3	2	442	4.95	48.83
EMT18330	A3	scaffold_33181: 39,545-41,993	2449	2	1	479	5.68	52.81
EMT25826	A4b	scaffold_15305: 124,500-127,206	2707	3	2	517	5.18	58.1
EMT08035	A5	scaffold_71189: 1,569-4,926	3358	2	1	458	5.11	49.7
EMT24571	A6a	scaffold_18214: 83,582-86,310	2729	3	2	437	4.97	49.08
EMT15360	A6b	scaffold_41735: 16,916-24,372	7457	9	8	550	5.72	63.83
EMT07635	A8	scaffold_73452: 5,695-12,393	6699	8	7	848	7.86	96.64
EMT31202	B1a	scaffold_4713: 116,305-121,100	4796	2	1	298	9.2	32.06
EMT20815	B2c	scaffold_26712: 57,986-59,196	1211	2	1	375	5.5	40.63
EMT16101	C1a	scaffold_39589: 26,823-27,962	1140	2	1	321	6.16	35.38
EMT29543	C1a	scaffold_8002: 65,908-67,381	1474	3	2	291	5.1	31.96
EMT24975	C1b	scaffold_17277: 24,937-25,830	894	2	1	251	9.8	28.43
TRIUR308676	A1a	scaffold_191214: 29,970-36,221	6252	4	3	533	5.07	59.9
TRIUR304679	A2a	scaffold_70446: 25,063-26,145	1083	2	1	253	5.27	28.93
TRIUR319594	A2b	scaffold_28851: 65,440-93,493	28054	7	6	567	5.07	62.36
TRIUR302308	A2b	scaffold_10113: 129,540-133,311	3772	2	1	460	5.65	51.17
TRIUR333557	A3	scaffold_134605: 20,455-22,361	1907	2	1	368	6.24	40.76
TRIUR330232	A4a	scaffold_19890: 14,698-16,674	1977	2	1	414	5.48	46.62
TRIUR318146	A4b	scaffold_12272: 47,086-49,491	2406	3	2	401	4.88	44.57
TRIUR311025	A5	scaffold_6042: 41,702-44,951	3250	2	1	432	5.15	47.41
TRIUR312099	A6a	scaffold_55624: 30,338-31,379	1042	2	1	289	4.92	33.03
TRIUR327052	A6b	scaffold_108323: 6,682-15,280	8599	6	5	413	4.68	47.31
TRIUR333712	A8	scaffold_37090: 44,932-47,251	2320	2	1	379	5.29	42.44
TRIUR326103	B1a	scaffold_24462: 86,297-93,364	7068	5	4	322	9.18	34.88
TRIUR331165	B2c	scaffold_68475: 5,606-8,906	3301	4	3	365	8.07	40.29
TRIUR334250	C1a	scaffold_42732: 43,239-50,597	7359	3	2	402	9.18	44.58
TRIUR319198	C1b	scaffold_12254: 35,949-44,305	8357	4	3	411	5.81	45.34
TRIUR312841	C2b	scaffold_70757: 250,235-251,460	1226	2	1	266	6.44	28.06
