# Supplementary material for: Genome-wide identification, phylogenetic and expression analysis of the heat shock transcription factor family in bread wheat (Triticum aestivum L.)
Source: BMC Genomics. 2019 Jun 18;20:505. doi: 10.1186/s12864-019-5876-x (PMC6580518; doi:10.1186/s12864-019-5876-x)
Supplement: Supplementary file 5 — Details of TaHsfs and corresponding orthologs Hsfs in T.urartu and A.tauschii (XLSX 11 kb) [file 12864_2019_5876_MOESM5_ESM.xlsx]

## Sheet: Sheet1
Additional file 5: Details of TaHsfs and corresponding orthologs Hsfs in T.urartu and A.tauschii
TaHsfs	Protein type	Chromosome location	Corresponding orthologs Hsfs	Chromosome location
TaHsf27	A6a	scaffold_003124_1AL: 28,946-32,101	TRIUR312099	scaffold_55624: 30,338-31,379
TaHsf21	A4d	scaffold_001183_1AL: 39,381-43,295	TRIUR318146	scaffold_12272: 47,086-49,491
TaHsf14	A3	scaffold_116363_2AS: 3,667-6,615	TRIUR333557	scaffold_134605: 20,455-22,361
TaHsf15	A3	scaffold_114504_2AS: 30,086-34,710	TRIUR333557	scaffold_134605: 20,455-22,361
TaHsf7	A2b	scaffold_113503_2AS: 55,860-61,955	TRIUR319594	scaffold_28851: 65,440-93,493
TaHsf10	A2b	scaffold_194616_3AL: 22,466-26,620	TRIUR302308	scaffold_10113: 129,540-133,311
TaHsf18	A4a	scaffold_196554_3AL: 30,462-32,936	TRIUR330232	scaffold_19890: 14,698-16,674
TaHsf56	C1a	scaffold_194514_3AL: 70,656-72,591	TRIUR334250	scaffold_42732: 43,239-50,597
TaHsf61	C1b	scaffold_193607_3AL: 163,384-164,530	TRIUR319198	scaffold_12254: 35,949-44,305
TaHsf30	A6b	scaffold_307193_4AS: 64,786-67,745	TRIUR327052	scaffold_108323: 6,682-15,280
TaHsf36	A8	scaffold_306492_4AS: 132,616-136,430	TRIUR333712	scaffold_37090: 44,932-47,251
TaHsf1	A1a	scaffold_288809_4AL: 49,335-56,655	TRIUR308676	scaffold_191214: 29,970-36,221
TaHsf4	A2a	scaffold_375092_5AL: 45,746-49,544	TRIUR304679	scaffold_70446: 25,063-26,145
TaHsf39	B1	scaffold_374310_5AL: 146,720-151,848	TRIUR326103	scaffold_24462: 86,297-93,364
TaHsf24	A5	scaffold_487059_6AS: 7,273-11,032	TRIUR311025	scaffold_6042: 41,702-44,951
TaHsf47	B2d	scaffold_570040_7AS: 14,527-16,335	TRIUR331165	scaffold_68475: 5,606-8,906
TaHsf76	C2b	scaffold_558532_7AL: 22,876-24,495	TRIUR312841	scaffold_70757: 250,235-251,460
TaHsf23	A4d	scaffold_061383_1DL: 26,931-29,065	EMT25826	scaffold_15305: 124,500-127,206
TaHsf29	A6a	scaffold_061579_1DL: 62,790-66,102	EMT24571	scaffold_18214: 83,582-86,310
TaHsf17	A3	scaffold_177422_2DS: 92,871-96,205	EMT18330	scaffold_33181: 39,545-41,993
TaHsf9	A2b	scaffold_177319_2DS: 131,495-137,254	EMT08998	scaffold_66368: 7,197-12,112
TaHsf9	A2b	scaffold_177319_2DS: 131,495-137,254	EMT19885	scaffold_29267: 24,652-28,223
TaHsf63	C1b	scaffold_250779_3DL: 25,456-26,755	EMT24975	scaffold_17277: 24,937-25,830
TaHsf59	C1a	scaffold_249994_3DL: 60,736-62,250	EMT16101	scaffold_39589: 26,823-27,962
TaHsf60	C1a	scaffold_249450_3DL: 110,687-117,555	EMT29543	scaffold_8002: 65,908-67,381
TaHsf38	A8	scaffold_344014_4DL: 13,486-17,310	EMT07635	scaffold_73452: 5,695-12,393
TaHsf32	A6b	scaffold_342984_4DL: 44,562-50,805	EMT15360	scaffold_41735: 16,916-24,372
TaHsf5	A2a	scaffold_434875_5DL: 17,703-21,445	EMT02670	scaffold_119980: 6,327-9,166
TaHsf41	B1	scaffold_433651_5DL: 31,056-36,542	EMT31202	scaffold_4713: 116,305-121,100
TaHsf3	A1a	scaffold_433347_5DL: 108,916-114,305	EMT14087	scaffold_45721: 116,020-117,532
TaHsf26	A5	scaffold_543918_6DS: 1,556-5,556	EMT08035	scaffold_71189: 1,569-4,926
TaHsf49	B2d	scaffold_621446_7DS: 14,666-16,580	EMT20815	scaffold_26712: 57,986-59,196
