# Supplementary material for: Genome-wide identification, phylogenetic and expression analysis of the heat shock transcription factor family in bread wheat (Triticum aestivum L.)
Source: BMC Genomics. 2019 Jun 18;20:505. doi: 10.1186/s12864-019-5876-x (PMC6580518; doi:10.1186/s12864-019-5876-x)
Supplement: Supplementary file 6 — The detail of 15 TaHsf orthologous genes in Arabidopis thaliana (XLSX 10 kb) [file 12864_2019_5876_MOESM6_ESM.xlsx]

## Sheet: Sheet1
Additional file 6. The detail of 15 TaHsf orthologous genes in Arabidopis thaliana
Rank	Wheat gene	Wheat gene_id	Ortholog Species ID	Symbol	GO biological process	GO cellular component	GO molecular function
1	TaHsf3(A1a)	Traes_5DL_B1D24781B1	AT4G17750	HSF1	transcription, DNA-templated	nucleus	transcription factor activity, sequence-specific DNA binding | sequence-specific DNA binding
2	TaHsf4(A2a)	Traes_5AL_16AD8DEEC	AT4G17750	HSF1	transcription, DNA-templated	nucleus	transcription factor activity, sequence-specific DNA binding | sequence-specific DNA binding
3	TaHsf5(A2a)	Traes_5DL_6EB179C88	AT4G17750	HSF1	transcription, DNA-templated	nucleus	transcription factor activity, sequence-specific DNA binding | sequence-specific DNA binding
4	TaHsf7(A2b)	Traes_2AS_CF07F4EC2	AT4G17750	HSF1	transcription, DNA-templated	nucleus	transcription factor activity, sequence-specific DNA binding | sequence-specific DNA binding
5	TaHsf8(A2b)	Traes_2BS_ECF9B4EB4	AT4G17750	HSF1	transcription, DNA-templated	nucleus	transcription factor activity, sequence-specific DNA binding | sequence-specific DNA binding
6	TaHsf9(A2b)	Traes_2DS_B6872CB84	AT4G17750	HSF1	transcription, DNA-templated	nucleus	transcription factor activity, sequence-specific DNA binding | sequence-specific DNA binding
7	TaHsf16(A3)	Traes_2BS_1484A7516	AT4G17750	HSF1	transcription, DNA-templated	nucleus	transcription factor activity, sequence-specific DNA binding | sequence-specific DNA binding
8	TaHsf18(A4a)	Traes_3AL_463ABD4BF	AT5G45710	RHA1	transcription, DNA-templated	nucleus	transcription factor activity, sequence-specific DNA binding | sequence-specific DNA binding
9	TaHsf26(A5)	Traes_6DS_C59B6322F	AT4G13980	AT-HSFA5	transcription, DNA-templated	nucleus	transcription factor activity, sequence-specific DNA binding | sequence-specific DNA binding
10	TaHsf31(A6b)	Traes_4BL_2E125A702	AT4G17750	HSF1	transcription, DNA-templated	nucleus	transcription factor activity, sequence-specific DNA binding | sequence-specific DNA binding
11	TaHsf32(A6b)	Traes_4DL_AF19ABC7D	AT4G17750	HSF1	transcription, DNA-templated	nucleus	transcription factor activity, sequence-specific DNA binding | sequence-specific DNA binding
12	TaHsf43(B2a)	nd	AT2G41690	HSFB3	transcription, DNA-templated	nucleus	transcription factor activity, sequence-specific DNA binding | sequence-specific DNA binding
13	TaHsf44(B2c)	nd	AT4G11660	AT-HSFB2B	transcription, DNA-templated	nucleus	transcription factor activity, sequence-specific DNA binding | sequence-specific DNA binding
14	TaHsf49(B2d)	Traes_7DS_10A9C68FA	AT5G62020	HSFB2A	transcription, DNA-templated	nucleus	transcription factor activity, sequence-specific DNA binding | sequence-specific DNA binding
15	TaHsf50(B4b)	Traes_2DS_01A0E5F7A	AT4G11660	AT-HSFB2B	transcription, DNA-templated	nucleus	transcription factor activity, sequence-specific DNA binding | sequence-specific DNA binding | identical protein binding
