# Supplementary material for: Genome-wide identification, phylogenetic and expression analysis of the heat shock transcription factor family in bread wheat (Triticum aestivum L.)
Source: BMC Genomics. 2019 Jun 18;20:505. doi: 10.1186/s12864-019-5876-x (PMC6580518; doi:10.1186/s12864-019-5876-x)
Supplement: Supplementary file 7 — Detail information of Network of TaHsf with other genes (XLSX 40 kb) [file 12864_2019_5876_MOESM7_ESM.xlsx]

## Sheet: Sheet1
Additional file 7. Detail information of Network of TaHsf with other genes
Rank	Traes_id	Ortholog Species ID	Paralogs	Symbol	Score	Linked_query/valid_query	Linked_query/valid_query	Linked_query	GO biological process	GO cellular component	GO molecular function
1	Traes_5BL_0F3A986F9	AT5G56000	AT5G59160	Hsp81.4	0.784208	7/15	7	TaHsf44 TaHsf16 TaHsf3 TaHsf5 TaHsf9 TaHsf7 TaHsf32	protein folding|response to stress	cytoplasm	ATP binding
2	Traes_2AL_91E6A8ED6	AT4G12400	AT5G49930	T1P17.2	0.748843	6/15	6	TaHsf16 TaHsf31 TaHsf44 TaHsf9 TaHsf3 TaHsf5	chaperone-mediated protein complex assembly	cytoplasm|nucleus	Hsp90 protein binding|preprotein binding
3	Traes_3B_B5EABAC03	AT2G45000	AT3G51910	EMB2766	0.724529	6/15	6	TaHsf16 TaHsf5 TaHsf32 TaHsf3 TaHsf9 TaHsf7	na	na	na
4	Traes_1BS_17AD11368	AT3G54610	AT5G62165	HAG1	0.725493	5/15	5	TaHsf44 TaHsf49 TaHsf16 TaHsf50 TaHsf43	regulation of transcription, DNA-templated|transcription, DNA-templated	nucleus	histone acetyltransferase activity
5	Traes_3B_55DC05DF6	AT2G20560	AT5G58060	T13C7.15	0.730142	5/15	5	TaHsf44 TaHsf31 TaHsf16 TaHsf9 TaHsf3	na	na	na
6	Traes_3B_EF49C8AAA	AT1G07270	AT3G42660	F10K1.2	0.724183	5/15	5	TaHsf50 TaHsf44 TaHsf49 TaHsf16 TaHsf43	na	na	na
7	Traes_5BL_3D2A3CDD6	AT3G09360	AT5G03720	no-symbol	0.741267	5/15	5	TaHsf44 TaHsf49 TaHsf16 TaHsf50 TaHsf43	positive regulation of transcription from RNA polymerase III promoter|rRNA transcription|transcription from RNA polymerase III promoter|transcription initiation from RNA polymerase III promoter|tRNA transcription	nucleoplasm|transcription factor TFIIIB complex	zinc ion binding
8	Traes_5DS_D8B7D2198	AT1G78010	AT3G02980	F28K19.23	0.723521	5/15	5	TaHsf44 TaHsf49 TaHsf16 TaHsf43 TaHsf50	tRNA methylation|tRNA wobble uridine modification	cytoplasm	GTPase activity|GTP binding|metal ion binding
9	Traes_1DS_AD8E7646F	AT4G24440	AT5G56150	T22A6.270	0.730391	4/15	4	TaHsf16 TaHsf3 TaHsf5 TaHsf9	defense response|positive regulation of sequence-specific DNA binding transcription factor activity|positive regulation of transcription from RNA polymerase II promoter|RNA polymerase II transcriptional preinitiation complex assembly	transcription factor TFIIA complex	TBP-class protein binding|transcription coactivator activity|translation initiation factor activity
10	Traes_2BL_1B2A85367	AT3G02520	AT5G25760	GRF7	0.726695	4/15	4	TaHsf16 TaHsf5 TaHsf3 TaHsf9	na	cytoplasm|nucleus	na
11	Traes_4DS_676CACEAC	AT3G19580	AT5G06760	ZF2	0.72804	4/15	4	TaHsf16 TaHsf26 TaHsf50 TaHsf7	regulation of transcription, DNA-templated|transcription, DNA-templated	nucleus	DNA binding|metal ion binding
12	Traes_2BL_0A51FACEC1	AT1G02030	AT4G05420	T7I23.3	0.723365	3/15	3	TaHsf8 TaHsf26 TaHsf50	regulation of transcription, DNA-templated|transcription, DNA-templated	nucleus	metal ion binding|sequence-specific DNA binding|transcription factor activity, sequence-specific DNA binding|transcription regulatory region DNA binding
13	Traes_2DL_2536A1C8C	AT5G13330	AT5G16450	Rap2.6L	0.77613	3/15	3	TaHsf8 TaHsf16 TaHsf44	cellular response to freezing|ethylene-activated signaling pathway|glucosinolate metabolic process|positive regulation of transcription, DNA-templated|response to abscisic acid|response to ethylene|response to jasmonic acid|response to salicylic acid|response to salt stress|response to water deprivation|transcription, DNA-templated	nucleus	sequence-specific DNA binding|transcription factor activity, sequence-specific DNA binding
14	Traes_3B_4C84A5D5C	AT1G68480	AT2G03750	JAG	0.986263	3/15	3	TaHsf8 TaHsf26 TaHsf50	cell differentiation|floral organ development|negative regulation of cell proliferation|specification of carpel identity|specification of stamen identity	nucleus	metal ion binding|sequence-specific DNA binding|transcription factor activity, sequence-specific DNA binding|transcription regulatory region DNA binding
15	Traes_5BL_FCF62F21B	AT2G21320	AT3G27690	F3K23.8	0.750863	3/15	3	TaHsf8 TaHsf26 TaHsf50	negative regulation of photomorphogenesis|regulation of transcription, DNA-templated|transcription, DNA-templated	nucleus	zinc ion binding
16	Traes_5DS_76A4D5D4E	AT3G04730	AT5G26200	IAA16	0.739583	3/15	3	TaHsf8 TaHsf26 TaHsf50	auxin-activated signaling pathway|regulation of transcription, DNA-templated|response to auxin|transcription, DNA-templated	nucleus	na
17	Traes_6DL_88DFCF552	AT5G04390	AT5G06510	T19N18.120	3.11215	3/15	3	TaHsf8 TaHsf26 TaHsf50	regulation of transcription, DNA-templated|transcription, DNA-templated	nucleus	metal ion binding|sequence-specific DNA binding|transcription factor activity, sequence-specific DNA binding|transcription regulatory region DNA binding
18	Traes_7BL_B276ACEC5	AT2G20000	AT3G22830	HBT	0.724038	3/15	3	TaHsf16 TaHsf5 TaHsf3	cell differentiation|cell division|mitotic nuclear division|protein ubiquitination|regulation of mitotic cell cycle|response to auxin|root cap development|root development|root meristem specification	anaphase-promoting complex|cell plate|nucleus|spindle	na
19	Traes_1AL_E7F4CC5A1	AT1G55530	AT4G31430	T5A14.7	0.738834	2/15	2	TaHsf44 TaHsf9	na	na	na
20	Traes_1AL_ED40F32FA	AT3G57870	AT5G20500	SCE1	0.725454	2/15	2	TaHsf16 TaHsf3	embryo development ending in seed dormancy|protein sumoylation|response to abscisic acid	cytoplasm|nucleus	ATP binding|ligase activity|SUMO transferase activity
21	Traes_1AS_80C01987D	AT3G06010	AT4G23590	ATCHR12	0.723145	2/15	2	TaHsf16 TaHsf3	covalent chromatin modification|maintenance of root meristem identity|maintenance of seed dormancy|maintenance of shoot apical meristem identity|regulation of growth	nucleus	ATP binding|helicase activity
22	Traes_1BL_2DCDCD191	AT5G02030	AT5G47370	RPL	0.838762	2/15	2	TaHsf26 TaHsf50	floral whorl morphogenesis|fruit development|internode patterning|maintenance of floral meristem identity|maintenance of inflorescence meristem identity|negative regulation of transcription, DNA-templated|pattern specification process|plant organ formation|secondary shoot formation|shoot system development|transcription, DNA-templated|vegetative to reproductive phase transition of meristem|xylem …	cytosol|nucleus	sequence-specific DNA binding|transcription factor activity, sequence-specific DNA binding
23	Traes_1BL_E2629CBC1	AT2G02060	AT3G19580	F14H20.13	3.11215	2/15	2	TaHsf26 TaHsf50	regulation of transcription, DNA-templated|transcription, DNA-templated	nucleus	DNA binding|transcription factor activity, sequence-specific DNA binding
24	Traes_1BS_29549593B	AT2G41640	AT4G23080	T32G6.16	0.733815	2/15	2	TaHsf44 TaHsf18	neuron migration|protein O-linked glycosylation|protein O-linked mannosylation	endoplasmic reticulum|endoplasmic reticulum membrane|integral component of membrane	acetylglucosaminyltransferase activity
25	Traes_1BS_E5A12CB09	AT3G16500	AT3G19580	PAP1	3.11215	2/15	2	TaHsf26 TaHsf50	auxin-activated signaling pathway|regulation of transcription, DNA-templated|response to auxin|transcription, DNA-templated	nucleus	na
26	Traes_1DS_75AF80583	AT2G28710	AT3G11660	T11P11.2	0.750907	2/15	2	TaHsf26 TaHsf50	cold acclimation|hyperosmotic salinity response|photosynthetic acclimation|response to chitin|response to cold|response to heat|response to light stimulus|response to oxidative stress|response to UV-B|response to wounding|transcription, DNA-templated	nucleus	metal ion binding|sequence-specific DNA binding|transcription factor activity, sequence-specific DNA binding|transcription regulatory region DNA binding
27	Traes_1DS_B84467B9B	AT3G17590	AT4G10570	BSH	0.724289	2/15	2	TaHsf16 TaHsf3	ATP-dependent chromatin remodeling|cell cycle|covalent chromatin modification|DNA repair|nucleosome disassembly|regulation of transcription from RNA polymerase II promoter|transcription, DNA-templated	nuclear chromosome	na
28	Traes_2AL_38321026D	AT4G11280	AT4G37590	ACS6	0.72578	2/15	2	TaHsf18 TaHsf5	ethylene biosynthetic process|fruit ripening	na	1-aminocyclopropane-1-carboxylate synthase activity|pyridoxal phosphate binding
29	Traes_2AL_450404EA6	AT3G02550	AT5G44730	LBD41	0.739733	2/15	2	TaHsf26 TaHsf50	regulation of transcription, DNA-templated	na	na
30	Traes_2AS_099955797	AT5G43540	AT5G65670	K9D7.4	4.02571	2/15	2	TaHsf26 TaHsf50	positive regulation of telomerase activity|regulation of transcription, DNA-templated|transcription, DNA-templated	nucleus	DNA binding|metal ion binding|transcription factor activity, sequence-specific DNA binding
31	Traes_2AS_DBA88CF6F	AT1G24625	AT5G51910	ZFP7	1.10676	2/15	2	TaHsf26 TaHsf50	glucosinolate metabolic process|regulation of transcription, DNA-templated	na	metal ion binding|protein heterodimerization activity|sequence-specific DNA binding|transcription factor activity, sequence-specific DNA binding|transcription regulatory region DNA binding
32	Traes_2AS_F47C86B84	AT5G12400	AT5G25890	no-symbol	3.96589	2/15	2	TaHsf26 TaHsf50	chloroplast-nucleus signaling pathway|regulation of transcription, DNA-templated|transcription, DNA-templated	chloroplast outer membrane|integral component of membrane|nucleus	zinc ion binding
33	Traes_2AS_F4CEC9849	AT4G32010	AT5G04940	HSL1	0.863007	2/15	2	TaHsf26 TaHsf50	regulation of transcription, DNA-templated|transcription, DNA-templated	nucleus	DNA binding|zinc ion binding
34	Traes_2BL_1E57B73B21	AT2G23340	AT5G50260	DEAR3	0.731422	2/15	2	TaHsf26 TaHsf50	ethylene-activated signaling pathway|transcription, DNA-templated	nucleus	DNA binding|transcription factor activity, sequence-specific DNA binding
35	Traes_2BL_1F5DBD5D5	AT4G04890	AT4G13770	PDF2	0.745786	2/15	2	TaHsf26 TaHsf50	regulation of transcription, DNA-templated|transcription, DNA-templated	nucleus	lipid binding|sequence-specific DNA binding
36	Traes_2BL_7693D5C5F	AT3G25980	AT4G34555	MAD2	0.725603	2/15	2	TaHsf16 TaHsf3	cell division|mitotic nuclear division|mitotic spindle assembly checkpoint	nucleus	na
37	Traes_2BS_31BB97552	AT1G19350	AT1G69210	BES1	0.733833	2/15	2	TaHsf26 TaHsf50	brassinosteroid mediated signaling pathway|regulation of growth|response to brassinosteroid|transcription, DNA-templated	cytoplasm|nucleus	DNA binding|transcription factor activity, sequence-specific DNA binding
38	Traes_2BS_5DF7F4FEE	AT5G67420	AT5G67450	LBD37	3.57233	2/15	2	TaHsf26 TaHsf50	nitrogen compound metabolic process|simple leaf morphogenesis	na	na
39	Traes_2BS_DA786DC5B	AT1G66140	AT5G25900	ZFP4	0.730413	2/15	2	TaHsf26 TaHsf50	glucosinolate metabolic process|regulation of transcription, DNA-templated	na	metal ion binding|sequence-specific DNA binding|transcription factor activity, sequence-specific DNA binding|transcription regulatory region DNA binding
40	Traes_2BS_F23D9EA93	AT4G14540	AT5G48870	NF-YB3	0.729711	2/15	2	TaHsf8 TaHsf7	regulation of transcription, DNA-templated|transcription, DNA-templated	cytoplasm|nucleus	sequence-specific DNA binding
41	Traes_2DL_67F1183B2	AT2G44910	AT3G49870	HB4	0.772468	2/15	2	TaHsf26 TaHsf50	transcription, DNA-templated	nucleus	sequence-specific DNA binding|transcription factor activity, sequence-specific DNA binding
42	Traes_2DL_7183519F8	AT3G23250	AT4G31420	MYB15	0.738105	2/15	2	TaHsf16 TaHsf50	regulation of transcription, DNA-templated|transcription, DNA-templated	nucleus	DNA binding
43	Traes_3B_17FDD3A49	AT1G30070	AT3G07090	T1P2.12	0.726594	2/15	2	TaHsf31 TaHsf44	na	na	metal ion binding|nucleic acid binding|RNA-DNA hybrid ribonuclease activity
44	Traes_3B_7E3E06FD6	AT3G11260	AT3G18990	WOX5	1.92622	2/15	2	TaHsf26 TaHsf50	na	na	na
45	Traes_3B_91C0A4F75	AT5G56360	AT5G61150	PSL4	0.823219	2/15	2	TaHsf16 TaHsf3	na	na	na
46	Traes_3B_95339D42A	AT5G45710	AT5G48570	RHA1	0.758016	2/15	2	TaHsf26 TaHsf50	na	na	na
47	Traes_3B_990298FF5	AT2G38470	AT5G59730	WRKY33	0.729195	2/15	2	TaHsf18 TaHsf7	abscisic acid-activated signaling pathway|gibberellic acid mediated signaling pathway|negative regulation of abscisic acid-activated signaling pathway|negative regulation of gibberellic acid mediated signaling pathway|positive regulation of transcription, DNA-templated|response to abscisic acid|response to jasmonic acid|transcription, DNA-templated	nucleus	sequence-specific DNA binding|transcription factor activity, sequence-specific DNA binding
48	Traes_3B_CC5045B61	AT1G78700	AT2G44880	BEH4	0.737092	2/15	2	TaHsf26 TaHsf50	na	na	na
49	Traes_3B_FEE0CF773	AT5G48670	AT5G65670	AGL80	3.45254	2/15	2	TaHsf26 TaHsf50	na	na	na
50	Traes_4AL_00DB56D41	AT4G34610	AT5G62220	BLH6	0.899335	2/15	2	TaHsf26 TaHsf50	transcription, DNA-templated	nucleus	DNA binding|transcription factor activity, sequence-specific DNA binding
51	Traes_4AL_6B5C89E7C	AT5G38480	AT5G62290	GRF3	0.794607	2/15	2	TaHsf16 TaHsf3	na	na	na
52	Traes_4AL_72ECC7747	AT2G38300	AT3G08530	F16M14.25	0.768752	2/15	2	TaHsf26 TaHsf50	regulation of transcription, DNA-templated|transcription, DNA-templated	nucleus	DNA binding|transcription factor activity, sequence-specific DNA binding
53	Traes_4AS_512DDDECB	AT2G47890	AT5G64250	F17A22.28	0.879027	2/15	2	TaHsf8 TaHsf7	regulation of transcription, DNA-templated	nucleus	sequence-specific DNA binding|transcription factor activity, sequence-specific DNA binding|transcription regulatory region DNA binding|zinc ion binding
54	Traes_4BL_9422485B3	AT2G40620	AT4G25530	T2P4.3	0.88293	2/15	2	TaHsf26 TaHsf50	transcription, DNA-templated	nucleus	sequence-specific DNA binding|transcription factor activity, sequence-specific DNA binding
55	Traes_4BS_20BE06923	AT2G35940	AT5G47710	BLH1	0.725872	2/15	2	TaHsf26 TaHsf50	polar nucleus fusion|response to abscisic acid|response to continuous far red light stimulus by the high-irradiance response system|response to symbiotic fungus|transcription, DNA-templated	cytoplasm|nucleus	DNA binding|protein heterodimerization activity|protein homodimerization activity|transcription factor activity, sequence-specific DNA binding
56	Traes_4BS_9EF72B0BA	AT4G39670	AT5G50720	T19P19.60	0.758005	2/15	2	TaHsf44 TaHsf7	na	cytoplasm|nucleus	glycolipid binding|glycolipid transporter activity
57	Traes_4DL_32A49C8E0	AT1G20760	AT1G59890	F2D10.25	0.728183	2/15	2	TaHsf16 TaHsf3	actin cortical patch assembly|endocytosis	actin cortical patch|cell cortex	calcium ion binding
58	Traes_4DS_009CBDD14	AT4G36870	AT5G60120	BLH2	2.63898	2/15	2	TaHsf26 TaHsf50	leaf morphogenesis|transcription, DNA-templated	nucleus	DNA binding|transcription factor activity, sequence-specific DNA binding
59	Traes_4DS_700213C0B	AT1G55520	AT3G46520	TBP2	0.7249	2/15	2	TaHsf16 TaHsf3	DNA-templated transcription, initiation|regulation of transcription, DNA-templated	nucleus	DNA binding
60	Traes_5AL_2A429B70E	AT3G25800	AT5G37450	PP2AA2	0.725795	2/15	2	TaHsf16 TaHsf3	regulation of phosphorylation|response to cadmium ion	cytosol|plasma membrane	na
61	Traes_5BL_010EF5CB7	AT5G57520	AT5G65670	ZFP2	3.45254	2/15	2	TaHsf26 TaHsf50	regulation of transcription, DNA-templated	na	metal ion binding|transcription factor activity, sequence-specific DNA binding
62	Traes_5BL_051E1F5B0	AT1G48050	AT1G53510	KU80	0.729469	2/15	2	TaHsf16 TaHsf3	cellular response to gamma radiation|cellular response to X-ray|DNA duplex unwinding|DNA recombination|double-strand break repair via nonhomologous end joining|telomere maintenance	Ku70:Ku80 complex|nuclear chromosome, telomeric region	ATP binding|ATP-dependent DNA helicase activity|damaged DNA binding|telomeric DNA binding
63	Traes_5BL_2F0E6C496	AT2G41940	AT5G39220	ZFP8	0.826949	2/15	2	TaHsf26 TaHsf50	multicellular organism development|regulation of transcription, DNA-templated|transcription, DNA-templated|trichome differentiation	na	metal ion binding|transcription factor activity, sequence-specific DNA binding|transcription regulatory region DNA binding
64	Traes_5BL_486D0D865	AT2G23290	AT2G30580	MYB70	0.789593	2/15	2	TaHsf26 TaHsf50	abscisic acid-activated signaling pathway|defense response to bacterium|defense response to fungus|regulation of jasmonic acid mediated signaling pathway|regulation of salicylic acid mediated signaling pathway|response to abscisic acid|response to auxin|response to cadmium ion|response to chitin|response to ethylene|response to gibberellin|response to jasmonic acid|response to salicylic acid|resp…	nucleus	DNA binding|transcription factor activity, sequence-specific DNA binding
65	Traes_5BL_4A3874701	AT5G06710	AT5G09920	HAT14	0.727666	2/15	2	TaHsf26 TaHsf50	transcription, DNA-templated	nucleus	sequence-specific DNA binding|transcription factor activity, sequence-specific DNA binding
66	Traes_5BL_90757F0CC	AT1G80840	AT3G52400	WRKY40	0.724723	2/15	2	TaHsf18 TaHsf5	response to bacterium|response to chitin|response to fungus|transcription, DNA-templated	nucleus	sequence-specific DNA binding|transcription factor activity, sequence-specific DNA binding
67	Traes_5BL_C318204D2	AT3G09350	AT5G59730	Fes1A	0.733259	2/15	2	TaHsf44 TaHsf9	na	na	na
68	Traes_5DL_30E4778E1	AT3G28210	AT5G61560	PMZ	0.778846	2/15	2	TaHsf44 TaHsf7	response to abscisic acid|response to chitin	na	zinc ion binding
69	Traes_5DL_41989F37D	AT5G09250	AT5G59410	KIWI	0.744993	2/15	2	TaHsf16 TaHsf3	positive regulation of transcription initiation from RNA polymerase II promoter|transcription, DNA-templated	nucleus|transcription factor complex	DNA binding|transcription coactivator activity
70	Traes_5DL_44B6B8DCB	AT3G10330	AT5G26860	no-symbol	0.730115	2/15	2	TaHsf16 TaHsf3	DNA-templated transcription, initiation|regulation of transcription, DNA-templated	nucleus	zinc ion binding
71	Traes_5DS_4D71C4069	AT1G16970	AT5G11170	KU70	0.723582	2/15	2	TaHsf16 TaHsf3	cellular response to gamma radiation|cellular response to X-ray|DNA duplex unwinding|DNA recombination|DNA repair|double-strand break repair via nonhomologous end joining|response to heat|telomere maintenance	Ku70:Ku80 complex|nuclear chromosome, telomeric region	ATP binding|ATP-dependent DNA helicase activity|damaged DNA binding|double-stranded DNA binding|telomeric DNA binding
72	Traes_6AL_FACBEB134	AT2G18300	AT5G63180	T30D6.19	0.730827	2/15	2	TaHsf44 TaHsf7	flower development|positive regulation of flower development|response to blue light|transcription, DNA-templated	nucleus	DNA binding|transcription factor activity, sequence-specific DNA binding
73	Traes_6AS_11FB5D3A9	AT5G60340	AT5G67560	K9B18.5	0.930688	2/15	2	TaHsf16 TaHsf3	developmental vegetative growth|multicellular organism development|regulation of growth	cytoplasm|nucleus	adenylate kinase activity|ATP binding
74	Traes_6DL_0CB0CD181	AT2G15790	AT5G20000	SQN	0.725254	2/15	2	TaHsf16 TaHsf3	floral meristem determinacy|protein folding|vegetative phase change	cytoplasm|cytosol	peptidyl-prolyl cis-trans isomerase activity
75	Traes_6DL_4DA973768	AT4G35310	AT5G22920	CPK5	0.724293	2/15	2	TaHsf16 TaHsf3	abscisic acid-activated signaling pathway|intracellular signal transduction|peptidyl-serine phosphorylation|protein autophosphorylation	cytoplasm|nucleus|plasma membrane	ATP binding|calcium-dependent protein serine/threonine kinase activity|calcium ion binding|calmodulin binding|calmodulin-dependent protein kinase activity
76	Traes_6DL_78FEA1922	AT3G07090	AT5G53400	no-symbol	0.784792	2/15	2	TaHsf44 TaHsf9	na	cytoplasm|nucleus	peptidase activity
77	Traes_6DL_AF62080FF	AT2G33310	AT5G41520	IAA13	0.742523	2/15	2	TaHsf26 TaHsf50	auxin-activated signaling pathway|regulation of transcription, DNA-templated|transcription, DNA-templated	nucleus	na
78	Traes_6DL_FD6D63D1A	AT5G52020	AT5G59720	MSG15.10	1.4488	2/15	2	TaHsf50 TaHsf7	defense response to fungus|ethylene-activated signaling pathway|glucosinolate metabolic process|transcription, DNA-templated	nucleus	sequence-specific DNA binding|transcription factor activity, sequence-specific DNA binding|transcription regulatory region DNA binding
79	Traes_7AL_6312C917B	AT3G07370	AT4G28480	CHIP	0.736576	2/15	2	TaHsf16 TaHsf3	na	na	na
80	Traes_7AL_665B92F4E	AT5G37260	AT5G52020	RVE2	1.6545	2/15	2	TaHsf50 TaHsf5	circadian rhythm|regulation of transcription, DNA-templated|response to cadmium ion|response to ethylene|response to salt stress|transcription, DNA-templated	nucleus	DNA binding|transcription factor activity, sequence-specific DNA binding
81	Traes_7AL_B98963DFB	AT1G21630	AT1G70060	F8K7.4	0.757807	2/15	2	TaHsf16 TaHsf3	na	na	na
82	Traes_7BL_073C020CB	AT1G32750	AT5G15020	HAF01	0.727066	2/15	2	TaHsf16 TaHsf3	positive regulation of transcription from RNA polymerase II promoter	transcription factor TFIID complex	histone acetyltransferase activity|RNA polymerase II transcription factor activity, TBP-class protein binding, involved in preinitiation complex assembly|sequence-specific DNA binding|TBP-class protein binding
83	Traes_7DL_1CBD5E967	AT1G57720	AT2G47250	T8L23.18	0.736706	2/15	2	TaHsf16 TaHsf3	glutathione metabolic process|response to cadmium ion|response to zinc ion	cell wall|cytoplasm|cytosol|membrane|nucleus|plasma membrane|plasmodesma|vacuole	copper ion binding|glutathione transferase activity|translation elongation factor activity
84	Traes_7DL_D5AD8EB4B	AT3G24500	AT4G25380	MBF1C	0.72915	2/15	2	TaHsf44 TaHsf9	ethylene-activated signaling pathway|positive regulation of transcription, DNA-templated|response to abscisic acid|response to heat|response to water deprivation|transcription, DNA-templated	cytoplasm|nucleolus	sequence-specific DNA binding|transcription coactivator activity|transcription factor activity, sequence-specific DNA binding
85	Traes_7DS_9FBF54244	AT3G10500	AT4G09960	NAC053	0.728849	2/15	2	TaHsf50 TaHsf7	positive regulation of transcription, DNA-templated|regulation of flavonoid biosynthetic process|response to high light intensity|transcription, DNA-templated	cytoplasm|integral component of membrane|nucleus	DNA binding|transcription factor activity, sequence-specific DNA binding
86	Traes_7DL_C6F8B7DBB	AT5G25530	AT5G63960	T14C9.70	0.724735	12/15	12	TaHsf4 TaHsf8 TaHsf16 TaHsf3 TaHsf5 TaHsf9 TaHsf7 TaHsf32 TaHsf18 TaHsf31 TaHsf50 TaHsf44	protein folding	cytoplasm|plasma membrane	na
87	Traes_7DS_967C54D2A	AT4G02450	AT4G31720	T14P8.5	0.730436	12/15	12	TaHsf16 TaHsf18 TaHsf4 TaHsf8 TaHsf44 TaHsf3 TaHsf5 TaHsf9 TaHsf7 TaHsf32 TaHsf31 TaHsf50	negative regulation of cytokinin-activated signaling pathway|positive regulation of gene expression|regulation of auxin polar transport|root meristem growth	cytosol|nucleus|plasma membrane|plasmodesma	na
88	Traes_2BS_F828BA5F4	AT5G52640	AT5G57560	HSP90.1	0.82997	10/15	10	TaHsf4 TaHsf16 TaHsf9 TaHsf3 TaHsf5 TaHsf7 TaHsf32 TaHsf18 TaHsf31 TaHsf8	protein folding|response to stress	cytoplasm	ATP binding
89	Traes_7AS_10CB46C3C	AT5G37630	AT5G43840	EMB2656	0.72779	10/15	10	TaHsf4 TaHsf8 TaHsf16 TaHsf3 TaHsf5 TaHsf9 TaHsf7 TaHsf32 TaHsf18 TaHsf31	na	na	na
90	Traes_1AL_05D852847	AT3G24140	AT5G65683	FMA	0.870782	1/15	1	TaHsf50	guard cell differentiation|guard cell fate commitment|guard mother cell differentiation|negative regulation of cell division|negative regulation of histone H3-K27 methylation|positive regulation of cell differentiation|positive regulation of transcription, DNA-templated|transcription, DNA-templated	nucleus	DNA binding|transcription factor activity, sequence-specific DNA binding
91	Traes_1AL_80ED86D17	AT3G51810	AT3G54940	EM1	0.795709	1/15	1	TaHsf4	na	na	na
92	Traes_1AL_914726769	AT4G00050	AT5G15850	UNE10	0.807776	1/15	1	TaHsf7	double fertilization forming a zygote and endosperm|regulation of transcription, DNA-templated|transcription, DNA-templated	nucleus|plasmodesma	DNA binding|transcription factor activity, sequence-specific DNA binding
93	Traes_1AL_A3A29B974	AT2G38290	AT5G10240	AMT2	0.744351	1/15	1	TaHsf50	ammonium transmembrane transport|ammonium transport|nitrogen utilization|organic cation transport	integral component of plasma membrane|plasma membrane	ammonium transmembrane transporter activity
94	Traes_1BL_113D25C4F	AT2G25830	AT3G01790	F17H15.14	0.730028	1/15	1	TaHsf50	na	chloroplast	na
95	Traes_1BL_25C4501BF	AT4G15420	AT5G63370	DL3755W	0.772607	1/15	1	TaHsf44	proteasome-mediated ubiquitin-dependent protein catabolic process|ubiquitin-dependent protein catabolic process	na	na
96	Traes_1BL_546DFB91B	AT4G39250	AT5G06510	RL1	3.85233	1/15	1	TaHsf8	regulation of transcription, DNA-templated|transcription, DNA-templated	nucleus	DNA binding
97	Traes_1BS_902194375	AT1G14300	AT5G08600	F14L17.6	0.738595	1/15	1	TaHsf16	na	na	na
98	Traes_1BS_AD8476CB7	AT1G48300	AT1G76580	F11A17.15	0.739616	1/15	1	TaHsf49	aerobic respiration|triglyceride biosynthetic process	cytosol	4 iron, 4 sulfur cluster binding|diacylglycerol O-acyltransferase activity|NAD binding
99	Traes_1DS_6BAB1FC50	AT2G19450	AT5G59720	TAG1	0.742914	1/15	1	TaHsf16	triglyceride biosynthetic process	chloroplast envelope|endoplasmic reticulum membrane|integral component of membrane	diacylglycerol O-acyltransferase activity
100	Traes_2AL_72F4E1905	AT4G23800	AT4G31900	no-symbol	0.779501	1/15	1	TaHsf50	na	nucleus	DNA binding|transcription factor activity, sequence-specific DNA binding
101	Traes_2AL_F37F6A646	AT1G68000	AT5G43360	PIS1	0.72374	1/15	1	TaHsf50	phospholipid biosynthetic process	endoplasmic reticulum|Golgi apparatus|integral component of membrane|membrane	CDP-diacylglycerol-inositol 3-phosphatidyltransferase activity|metal ion binding
102	Traes_2AL_FD7F114D8	AT3G25250	AT5G13750	AGC2-1	0.725041	1/15	1	TaHsf44	defense response|intracellular signal transduction|protein phosphorylation|response to oxidative stress|response to wounding	cytoplasm|nucleus|plasma membrane	ATP binding|kinase activity|protein kinase activity|protein kinase binding|protein serine/threonine kinase activity
103	Traes_2AS_6C2F49AE0	AT5G39660	AT5G62165	CDF2	2.55182	1/15	1	TaHsf8	flower development|regulation of transcription, DNA-templated|transcription, DNA-templated	nucleus	metal ion binding|sequence-specific DNA binding|transcription factor activity, sequence-specific DNA binding
104	Traes_2AS_EC7E6EAF0	AT3G60240	AT4G15545	EIF4G	0.741214	1/15	1	TaHsf16	regulation of translation	na	translation initiation factor activity
105	Traes_2AS_FA7059723	AT4G21440	AT4G26080	MYB102	0.769819	1/15	1	TaHsf16	regulation of transcription, DNA-templated|transcription, DNA-templated	nucleus	DNA binding
106	Traes_2BL_196D874A7	AT4G24380	AT5G22250	T22A6.210	0.733888	1/15	1	TaHsf44	na	na	na
107	Traes_2BL_1B7CF183F	AT2G47620	AT3G27530	SWI3A	0.740819	1/15	1	TaHsf50	chromatin remodeling|covalent chromatin modification|multicellular organism development|regulation of transcription, DNA-templated|transcription, DNA-templated	SWI/SNF complex	DNA binding
108	Traes_2BL_62C72FA33	AT3G04240	AT3G16910	SEC	0.72423	1/15	1	TaHsf16	multicellular organism development|protein O-linked glycosylation	na	transferase activity, transferring glycosyl groups
109	Traes_2BL_6899C8ABD	AT5G66320	AT5G67450	GATA5	3.57233	1/15	1	TaHsf7	cell differentiation	nucleus|transcription factor complex	chromatin binding|RNA polymerase II regulatory region sequence-specific DNA binding|RNA polymerase II transcription factor binding|transcriptional activator activity, RNA polymerase II transcription regulatory region sequence-specific binding|transcription factor activity, sequence-specific DNA binding|zinc ion binding
110	Traes_2BL_7CEC6A8D7	AT5G52260	AT5G56540	MYB19	2.93078	1/15	1	TaHsf8	far-red light signaling pathway|positive regulation of transcription, DNA-templated|red, far-red light phototransduction|response to red or far red light|response to salicylic acid|transcription, DNA-templated	nuclear speck|nucleus	DNA binding|transcription factor activity, sequence-specific DNA binding
111	Traes_2BL_9528AAD7C	AT5G10030	AT5G15800	TGA4	2.48222	1/15	1	TaHsf8	defense response to bacterium|transcription, DNA-templated	nucleus	sequence-specific DNA binding|transcription factor activity, sequence-specific DNA binding
112	Traes_2BS_18158906C	AT3G61620	AT4G13170	RRP41	0.749347	1/15	1	TaHsf16	nuclear mRNA surveillance|nuclear-transcribed mRNA catabolic process, exonucleolytic, 3\'-5\'|polyadenylation-dependent snoRNA 3\'-end processing|rRNA 3\'-end processing|rRNA catabolic process|U4 snRNA 3\'-end processing	cytoplasmic exosome (RNase complex)|cytosol|nuclear exosome (RNase complex)|nucleolus	RNA binding
113	Traes_2BS_494F02775	AT5G04340	AT5G54860	ZAT6	0.758768	1/15	1	TaHsf18	phosphate ion homeostasis|regulation of root development|response to chitin|transcription, DNA-templated	nucleus	core promoter binding|metal ion binding|sequence-specific DNA binding|transcription factor activity, sequence-specific DNA binding|transcription regulatory region DNA binding
114	Traes_2BS_B1A73C7A8	AT5G19790	AT5G67400	RAP2.11	0.809566	1/15	1	TaHsf7	cellular response to potassium ion|ethylene-activated signaling pathway|post-embryonic root development|response to ethylene|response to reactive oxygen species|transcription, DNA-templated	nucleus	sequence-specific DNA binding|transcription factor activity, sequence-specific DNA binding
115	Traes_2BS_C9A338257	AT3G58120	AT5G44020	BZIP61	0.944512	1/15	1	TaHsf7	positive regulation of transcription, DNA-templated|transcription, DNA-templated	nucleus	DNA binding|RNA polymerase II regulatory region sequence-specific DNA binding|transcription factor activity, sequence-specific DNA binding
116	Traes_2BS_CCF195D52	AT5G64610	AT5G65430	HAM1	1.01522	1/15	1	TaHsf50	regulation of transcription, DNA-templated|transcription, DNA-templated	nucleus	histone acetyltransferase activity|metal ion binding
117	Traes_2BS_EE97B0B15	AT3G06120	AT3G46520	MUTE	0.741719	1/15	1	TaHsf50	epidermal cell differentiation|stomatal complex development|transcription, DNA-templated	nucleus	DNA binding|transcription factor activity, sequence-specific DNA binding
118	Traes_2DS_E10233A82	AT3G20410	AT4G05330	CPK9	0.726166	1/15	1	TaHsf16	abscisic acid-activated signaling pathway|intracellular signal transduction|peptidyl-serine phosphorylation|protein autophosphorylation	cytoplasm|membrane|nucleus	ATP binding|calcium-dependent protein serine/threonine kinase activity|calcium ion binding|calmodulin binding|calmodulin-dependent protein kinase activity
119	Traes_2DS_F7E8E6B22	AT4G14920	AT5G16560	DL3500C	3.96589	1/15	1	TaHsf3	histone H3-K14 acetylation|histone H3-K18 acetylation|histone H3-K23 acetylation|regulation of DNA methylation|regulation of transcription, DNA-templated|RNA-directed DNA methylation|transcription, DNA-templated	nucleus|plasmodesma	double-stranded methylated DNA binding|histone acetyltransferase activity|histone binding|zinc ion binding
120	Traes_3AL_EFE75B810	AT5G40810	AT5G54280	MHK7.4	0.775413	1/15	1	TaHsf16	oxidation-reduction process	integral component of membrane|mitochondrial inner membrane|respiratory chain	electron carrier activity|heme binding|metal ion binding
121	Traes_3AS_ADDF32214	AT5G45820	AT5G57660	CIPK20	1.74729	1/15	1	TaHsf5	intracellular signal transduction|peptidyl-serine phosphorylation|peptidyl-threonine phosphorylation	cytosol	ATP binding|protein serine/threonine kinase activity
122	Traes_3B_018CE454F	AT4G05000	AT5G60460	VPS28-2	0.751474	1/15	1	TaHsf16	na	na	na
123	Traes_3B_1553515A6	AT1G55300	AT5G03440	TAF7	0.775962	1/15	1	TaHsf16	na	na	na
124	Traes_3B_173C67E67	AT1G28290	AT1G74490	AGP31	0.730009	1/15	1	TaHsf50	na	na	na
125	Traes_3B_187E0934C	AT1G54140	AT5G51590	TAFII21	0.725496	1/15	1	TaHsf16	histone H3 acetylation|positive regulation of transcription from RNA polymerase II promoter|RNA polymerase II transcriptional preinitiation complex assembly|transcription from RNA polymerase II promoter	SAGA complex|transcription factor TFIID complex	transcription factor binding|transcription regulatory region DNA binding
126	Traes_3B_1904DF8C7	AT4G39410	AT5G06510	WRKY13	3.85233	1/15	1	TaHsf8	na	na	na
127	Traes_3B_46A0FDA8D	AT5G64510	no-patholog	MUB3.3	NA	1/15	1	TaHsf9	na	na	na
128	Traes_3B_5D2D7A5A6	AT4G20970	AT4G32280	T13K14.130	3.4604	1/15	1	TaHsf8	na	na	na
129	Traes_3B_5F0E254DA	AT5G06150	AT5G20000	CYC1BAT	0.74275	1/15	1	TaHsf50	na	na	na
130	Traes_3B_5FFF6CB62	AT1G21450	AT1G68620	SCL1	0.813285	1/15	1	TaHsf50	na	na	na
131	Traes_3B_6009E51EE	AT5G13840	AT5G48600	FZR3	0.754628	1/15	1	TaHsf16	na	na	na
132	Traes_3B_65F8019FD	AT3G05840	AT4G17750	ATSK12	0.724585	1/15	1	TaHsf16	na	na	na
133	Traes_3B_6B78FC95F	AT3G44750	AT3G60360	HDA3	0.724198	1/15	1	TaHsf50	na	na	na
134	Traes_3B_7779FCCA8	AT1G53240	AT2G07675	mMDH1	0.725162	1/15	1	TaHsf16	na	na	na
135	Traes_3B_78109352D	AT5G63080	AT5G67450	MDC12.4	3.8122	1/15	1	TaHsf7	na	na	na
136	Traes_3B_843543612	AT3G21330	AT3G62420	no-symbol	2.78771	1/15	1	TaHsf50	na	na	na
137	Traes_3B_8BB0A0443	AT4G28500	AT5G44030	NAC073	0.829858	1/15	1	TaHsf8	na	na	na
138	Traes_3B_9E7E1D536	AT4G27910	AT5G10950	SDG16	0.906484	1/15	1	TaHsf50	na	nucleus	histone-lysine N-methyltransferase activity|zinc ion binding
139	Traes_3B_A37829D67	AT2G30150	AT4G13980	T27E13.11	0.741733	1/15	1	TaHsf26	na	na	na
140	Traes_3B_A930AA6E9	AT5G19360	AT5G56000	CPK34	0.723344	1/15	1	TaHsf16	na	na	na
141	Traes_3B_A958F1F75	AT3G56710	AT5G16970	SIB1	0.758813	1/15	1	TaHsf18	na	na	na
142	Traes_3B_ABF465DDF	AT4G32730	AT5G25520	PC-MYB1	0.762885	1/15	1	TaHsf8	na	na	na
143	Traes_3B_B95EC2804	AT3G06720	AT3G44720	IMPA-1	0.728529	1/15	1	TaHsf16	na	na	na
144	Traes_3B_BA73F3570	AT5G19130	AT5G42080	T24G5.30	0.834235	1/15	1	TaHsf16	na	na	na
145	Traes_3B_C0F0C4EE3	AT4G23650	AT4G26390	CDPK6	0.730713	1/15	1	TaHsf16	na	na	na
146	Traes_3B_C862CD17B	AT5G67480	no-patholog	BT4	NA	1/15	1	TaHsf16	na	na	na
147	Traes_3B_D9F27151E	AT1G67710	AT2G40940	ARR11	1.32194	1/15	1	TaHsf50	cytokinin-activated signaling pathway|phosphorelay signal transduction system|regulation of root meristem growth|regulation of transcription, DNA-templated|transcription, DNA-templated	nucleus	DNA binding|transcription factor activity, sequence-specific DNA binding
148	Traes_3B_E077414F2	AT4G26840	AT5G56740	SUMO1	0.735707	1/15	1	TaHsf16	na	na	na
149	Traes_3B_E2B9430D1	AT5G54860	AT5G58430	MBG8.12	0.900365	1/15	1	TaHsf18	na	na	na
150	Traes_3B_FE8CD8361	AT1G43190	AT3G48040	PTB3	0.730705	1/15	1	TaHsf16	na	na	na
151	Traes_4AL_98B1C762B	AT3G04670	AT5G15730	WRKY39	0.724471	1/15	1	TaHsf44	transcription, DNA-templated	nucleus	calmodulin binding|sequence-specific DNA binding|transcription factor activity, sequence-specific DNA binding
152	Traes_4AL_A658D7DC6	AT2G35030	AT5G66540	F19I3.26	0.771201	1/15	1	TaHsf50	na	na	na
153	Traes_4AL_D971AF25D	AT3G03773	AT4G12400	no-symbol	0.763435	1/15	1	TaHsf16	na	na	na
154	Traes_4AS_0D75149B5	AT3G57600	AT4G32280	no-symbol	2.78771	1/15	1	TaHsf8	positive regulation of transcription, DNA-templated|transcription, DNA-templated	nucleus	sequence-specific DNA binding|transcription factor activity, sequence-specific DNA binding|transcription regulatory region DNA binding
155	Traes_4AS_4A582A66D	AT1G72520	AT5G56980	T10D10.1	0.729748	1/15	1	TaHsf5	oxylipin biosynthetic process	na	linoleate 13S-lipoxygenase activity|metal ion binding
156	Traes_4AS_4BEF2DFAD	AT3G51680	AT5G02450	no-symbol	0.770421	1/15	1	TaHsf50	multicellular organism development	na	oxidoreductase activity
157	Traes_4AS_5015DF7A2	AT3G45640	AT3G63010	MPK3	0.759779	1/15	1	TaHsf16	activation of MAPK activity involved in osmosensory signaling pathway|camalexin biosynthetic process|defense response|inflorescence development|plant ovule development|pollen development|pollen tube guidance|priming of cellular response to stress|response to bacterium|response to chitin|response to cold|response to osmotic stress|response to oxidative stress|response to UV-B|response to wounding	cytoplasm|nucleus	ATP binding|MAP kinase activity
158	Traes_4AS_D356C7AB3	AT1G58340	AT4G36990	ZF14	0.763482	1/15	1	TaHsf49	drug transmembrane transport|drug transport|iron ion homeostasis|regulation of plant organ formation|response to abscisic acid|response to absence of light|response to heat|response to nematode|response to osmotic stress|root morphogenesis|transport	Golgi apparatus|Golgi membrane|Golgi transport complex|integral component of membrane|late endosome|late endosome membrane|organelle	antiporter activity|drug transmembrane transporter activity|transmembrane transporter activity
159	Traes_4BL_148FF45FB	AT3G08720	AT5G22250	S6K2	0.728802	1/15	1	TaHsf18	intracellular signal transduction|negative regulation of cell proliferation|positive regulation of translation|protein phosphorylation|response to cold|response to osmotic stress|response to salt stress	cytoplasm|nucleus	ATP binding|kinase activity|protein kinase activity|protein serine/threonine kinase activity
160	Traes_4BL_693C5364D	AT4G02020	AT5G55670	SWN	0.753133	1/15	1	TaHsf50	regulation of transcription, DNA-templated|transcription, DNA-templated	PcG protein complex	histone-lysine N-methyltransferase activity
161	Traes_4BL_71E35BBC1	AT1G78080	AT2G36910	RAP2.4	0.888715	1/15	1	TaHsf50	cellular response to salt stress|cytokinin-activated signaling pathway|ethylene-activated signaling pathway|regulation of cell differentiation|response to cold|response to light stimulus|response to osmotic stress|response to salt stress|response to water deprivation|response to wounding|transcription, DNA-templated	nucleus	DNA binding|sequence-specific DNA binding|transcription factor activity, sequence-specific DNA binding
162	Traes_4BL_80C8C7E8F	AT2G46620	AT5G04540	F13A10.15	0.763231	1/15	1	TaHsf7	na	integral component of membrane	ATPase activity|ATP binding
163	Traes_4BL_83247661B	AT1G09070	AT2G27260	SRC2	0.758349	1/15	1	TaHsf7	protein targeting to vacuole	endoplasmic reticulum|endoplasmic reticulum membrane|integral component of membrane|plasma membrane|protein storage vacuole|protein storage vacuole membrane	na
164	Traes_4BL_85FA0FC2C	AT1G63830	AT2G17280	T12P18.15	0.830584	1/15	1	TaHsf7	na	na	na
165	Traes_4BL_941E7DE4D	AT4G16110	AT4G29080	RR2	3.13868	1/15	1	TaHsf50	cytokinin-activated signaling pathway|phosphorelay signal transduction system|transcription, DNA-templated	nucleus	DNA binding|transcription factor activity, sequence-specific DNA binding
166	Traes_4BS_1B1F669A3	AT4G37740	AT5G60870	GRF2	0.759578	1/15	1	TaHsf7	developmental process|regulation of transcription, DNA-templated|transcription, DNA-templated	nucleus	ATP binding
167	Traes_4BS_46930D906	AT1G73870	AT2G34460	F2P9.26	0.771616	1/15	1	TaHsf50	regulation of transcription, DNA-templated	nucleus	transcription factor activity, sequence-specific DNA binding|zinc ion binding
168	Traes_4BS_6A0B5C129	AT1G35560	AT1G71030	F15O4.35	2.19486	1/15	1	TaHsf50	multicellular organism development|regulation of transcription, DNA-templated|transcription, DNA-templated	nucleus	DNA binding
169	Traes_4BS_7322F0DC2	AT1G14440	AT5G19290	HB31	0.72759	1/15	1	TaHsf50	regulation of transcription, DNA-templated|transcription, DNA-templated	nucleus	DNA binding|metal ion binding
170	Traes_4BS_9E2145C02	AT1G35670	AT5G40490	CDPK2	0.725736	1/15	1	TaHsf16	abscisic acid-activated signaling pathway|intracellular signal transduction|peptidyl-serine phosphorylation|protein autophosphorylation	cytoplasm|nucleus|plasma membrane	ATP binding|calcium-dependent protein serine/threonine kinase activity|calcium ion binding|calmodulin binding|calmodulin-dependent protein kinase activity
171	Traes_4BS_D051B4D0F	AT4G00850	AT5G67630	GIF3	0.748044	1/15	1	TaHsf7	DNA recombination	na	endonuclease activity|metal ion binding|RNA-directed DNA polymerase activity
172	Traes_4DL_3F6E62DAB	AT2G22610	AT3G13682	T9I22.5	0.783462	1/15	1	TaHsf16	microtubule-based movement	microtubule	ATP binding|microtubule motor activity
173	Traes_4DL_5441F06CB	AT1G07350	AT4G03430	F22G5.31	0.724179	1/15	1	TaHsf9	mRNA processing|regulation of RNA splicing|response to high light intensity|RNA splicing	nuclear speck|spliceosomal complex	nucleic acid binding|nucleotide binding
174	Traes_4DL_6F0317327	AT1G66080	AT1G66510	F15E12.12	0.728059	1/15	1	TaHsf44	na	na	na
175	Traes_4DL_7D905B6BC	AT2G47900	AT5G36940	TLP3	0.776154	1/15	1	TaHsf3	na	na	phosphatidylinositol binding
176	Traes_4DL_87FDF914B	AT2G38750	AT5G23820	ANNAT4	0.758556	1/15	1	TaHsf5	response to abscisic acid|response to cold|response to heat|response to osmotic stress|response to salt stress|response to water deprivation	plasmodesma	calcium-dependent phospholipid binding|calcium ion binding|mRNA binding
177	Traes_4DL_9023F3504	AT1G48000	AT3G19580	MYB112	3.4604	1/15	1	TaHsf16	defense response|response to abscisic acid|response to ethylene|response to fungus|response to jasmonic acid|response to salt stress|transcription, DNA-templated	nucleus	sequence-specific DNA binding|transcription factor activity, sequence-specific DNA binding
178	Traes_4DL_A87BBFD01	AT4G35630	AT5G03610	PSAT	0.728486	1/15	1	TaHsf7	L-serine biosynthetic process|response to cytokinin	chloroplast|chloroplast stroma|plastid	O-phospho-L-serine:2-oxoglutarate aminotransferase activity
179	Traes_4DL_E6C3B58E4	AT3G03190	AT4G04860	GSTF11	0.72349	1/15	1	TaHsf50	glutathione metabolic process|response to oxidative stress|response to toxic substance|toxin catabolic process	cytoplasm|cytosol	glutathione transferase activity
180	Traes_4DS_4C1265002	AT1G13340	AT3G10640	T6J4.22	0.725768	1/15	1	TaHsf7	na	na	na
181	Traes_4DS_620432A0D	AT1G76900	AT2G21540	TLP1	0.723722	1/15	1	TaHsf3	na	na	phosphatidylinositol binding
182	Traes_4DS_F484B1A35	AT1G21700	AT5G11560	SWI3C	0.728329	1/15	1	TaHsf50	chromatin remodeling|covalent chromatin modification|multicellular organism development|regulation of transcription, DNA-templated|transcription, DNA-templated	SWI/SNF complex	DNA binding
183	Traes_5AL_E32D685B5	AT2G46240	AT5G20410	BAG6	0.731179	1/15	1	TaHsf44	autophagy|defense response to fungus|defense response to fungus, incompatible interaction|induction of programmed cell death|positive regulation of autophagy|protein folding|response to heat|response to high light intensity|response to hydrogen peroxide|vegetative to reproductive phase transition of meristem	plasmodesma	calmodulin binding
184	Traes_5AS_5DAC29BC5	AT3G62260	AT4G17500	no-symbol	0.741374	1/15	1	TaHsf18	na	na	metal ion binding|protein serine/threonine phosphatase activity
185	Traes_5BL_0DF672776	AT3G09270	AT4G23010	GSTU8	0.746873	1/15	1	TaHsf8	defense response	na	glutathione transferase activity
186	Traes_5BL_11C8800D4	AT5G42050	AT5G45630	MJC20.15	0.792165	1/15	1	TaHsf18	na	na	na
187	Traes_5BL_39FF03C5D	AT2G43000	AT5G52740	NAC042	0.854482	1/15	1	TaHsf7	anthocyanin-containing compound biosynthetic process|camalexin biosynthetic process|hyperosmotic salinity response|leaf senescence|negative regulation of leaf senescence|proline biosynthetic process|transcription, DNA-templated|trehalose biosynthetic process	nucleus	DNA binding|transcription factor activity, sequence-specific DNA binding
188	Traes_5BL_4A430D3E6	AT1G05830	AT1G77680	ATX2	1.03617	1/15	1	TaHsf50	flower development|intracellular signal transduction	nucleus	histone-lysine N-methyltransferase activity|zinc ion binding
189	Traes_5BL_64BBECD19	AT3G14110	AT3G56650	FLU	0.759824	1/15	1	TaHsf50	na	chloroplast membrane|chloroplast thylakoid membrane|integral component of membrane	na
190	Traes_5BL_6D66F8604	AT2G23810	AT5G48400	TET8	0.729179	1/15	1	TaHsf18	defense response to Gram-negative bacterium	Golgi apparatus|integral component of membrane|membrane|plasma membrane|plasmodesma	na
191	Traes_5BL_6E13A3C8C	AT5G16560	AT5G54490	KAN	1.87701	1/15	1	TaHsf3	abaxial cell fate specification|inflorescence development|regulation of transcription, DNA-templated|transcription, DNA-templated	nucleus	transcription regulatory region DNA binding
192	Traes_5BL_7F56360BF	AT1G27730	AT5G20230	STZ	0.751682	1/15	1	TaHsf18	regulation of transcription, DNA-templated|transcription, DNA-templated	nucleus	DNA binding|metal ion binding
193	Traes_5BL_8604C9510	AT3G15610	AT4G26840	no-symbol	0.742358	1/15	1	TaHsf16	negative regulation of transforming growth factor beta receptor signaling pathway	na	na
194	Traes_5BL_95D5BC3FE	AT5G26910	no-patholog	F2P16.18	NA	1/15	1	TaHsf26	na	na	na
195	Traes_5BL_97668CE01	AT3G54630	AT5G07180	no-symbol	0.745516	1/15	1	TaHsf16	attachment of mitotic spindle microtubules to kinetochore|cell division|chromosome segregation|establishment of mitotic spindle orientation|metaphase plate congression|mitotic spindle organization|positive regulation of mitotic cell cycle spindle assembly checkpoint	condensed chromosome kinetochore|condensed nuclear chromosome kinetochore|condensed nuclear chromosome outer kinetochore|cytoplasm|kinetochore|membrane|microtubule organizing center|Ndc80 complex	structural constituent of cytoskeleton
196	Traes_5BL_B098BF807	AT5G25450	AT5G60670	F18G18.190	0.725725	1/15	1	TaHsf9	mitochondrial electron transport, ubiquinol to cytochrome c	mitochondrial respiratory chain complex III	na
197	Traes_5BL_B98442666	AT5G04870	AT5G17930	CPK1	0.723497	1/15	1	TaHsf16	abscisic acid-activated signaling pathway|intracellular signal transduction|peptidyl-serine phosphorylation|protein autophosphorylation	cytoplasm|nucleus|plasma membrane	ATP binding|calcium-dependent protein serine/threonine kinase activity|calcium ion binding|calmodulin binding|calmodulin-dependent protein kinase activity
198	Traes_5BL_F5D379AFC	AT4G34410	AT5G65300	RRTF1	0.798896	1/15	1	TaHsf5	cell division|defense response to fungus|ethylene-activated signaling pathway|response to chitin|transcription, DNA-templated|vasculature development	nucleus	DNA binding|transcription factor activity, sequence-specific DNA binding
199	Traes_5BL_FF9AA4B58	AT5G26030	AT5G39580	FC1	0.782582	1/15	1	TaHsf18	heme biosynthetic process	chloroplast	ferrochelatase activity
200	Traes_5BS_71BCDDB09	AT4G33905	AT5G05220	no-symbol	0.733328	1/15	1	TaHsf7	na	cytoplasm|integral component of membrane	na
201	Traes_5BS_DBEA2794C	AT5G11300	AT5G20850	CYC3B	0.730849	1/15	1	TaHsf50	cell cycle|cell division	nucleus	na
202	Traes_5DL_2054A21EE	AT4G16420	AT5G25780	ADA2B	0.73537	1/15	1	TaHsf50	chromatin remodeling|histone acetylation|positive regulation of histone acetylation|regulation of transcription from RNA polymerase II promoter|transcription, DNA-templated	nucleus	chromatin binding|DNA binding|transcription coactivator activity|transcription factor activity, sequence-specific DNA binding|zinc ion binding
203	Traes_5DL_41E3B1B23	AT2G47520	AT5G65640	HRE2	0.741065	1/15	1	TaHsf44	ethylene-activated signaling pathway|response to anoxia|transcription, DNA-templated	nucleus	DNA binding|transcription factor activity, sequence-specific DNA binding
204	Traes_5DL_6953A23DA	AT3G47480	AT4G00955	no-symbol	0.753625	1/15	1	TaHsf7	na	na	calcium ion binding
205	Traes_5DL_920042F5F	AT2G40360	AT5G46280	T3G21.13	0.72786	1/15	1	TaHsf16	maturation of LSU-rRNA from tricistronic rRNA transcript (SSU-rRNA, 5.8S rRNA, LSU-rRNA)	nucleoplasm|PeBoW complex|preribosome, large subunit precursor	ribonucleoprotein complex binding
206	Traes_5DL_B33355172	AT5G26751	AT5G47050	SK	0.75016	1/15	1	TaHsf16	hyperosmotic salinity response|meristem structural organization|positive regulation of response to salt stress|response to salt stress	cytosol	ATP binding|protein kinase activity|protein serine/threonine kinase activity
207	Traes_5DL_B69423A67	AT3G17730	AT4G32280	NAC057	3.85233	1/15	1	TaHsf8	sieve element differentiation|sieve element enucleation|transcription, DNA-templated	nucleus	transcription factor activity, sequence-specific DNA binding|transcription regulatory region DNA binding
208	Traes_5DL_F7BC0DED7	AT2G15890	AT5G19120	MEE14	0.732112	1/15	1	TaHsf7	defense response to fungus|embryo development ending in seed dormancy|pollen tube guidance	chloroplast|cytosol|nucleus	mediator complex binding
209	Traes_5DS_0DA2E4F5D	AT4G33300	AT5G54870	ADR1-L1	0.818241	1/15	1	TaHsf7	na	na	na
210	Traes_5DS_493945B9F	AT3G14200	AT4G19006	no-symbol	0.733249	1/15	1	TaHsf44	na	na	na
211	Traes_5DS_5DEA5C9E3	AT2G03340	AT3G23030	WRKY3	0.869832	1/15	1	TaHsf50	transcription, DNA-templated	nucleus	sequence-specific DNA binding|transcription factor activity, sequence-specific DNA binding
212	Traes_6AL_1688E9E0A	AT1G06170	AT3G28230	F9P14.3	3.04085	1/15	1	TaHsf8	anther wall tapetum development|pollen development|positive regulation of programmed cell death|regulation of transcription, DNA-templated|transcription, DNA-templated	nucleus	na
213	Traes_6AL_278F9DD5E	AT2G41190	AT5G59310	T3K9.4	0.726284	1/15	1	TaHsf8	amino acid transmembrane transport|amino acid transport|proline transport|vacuolar transport	fungal-type vacuole|fungal-type vacuole membrane|integral component of membrane	L-glutamine transmembrane transporter activity|L-isoleucine transmembrane transporter activity|L-tyrosine transmembrane transporter activity
214	Traes_6AL_6099A61F0	AT2G18330	AT5G57015	T30D6.16	0.727438	1/15	1	TaHsf50	na	integral component of membrane|mitochondrial inner membrane|mitochondrial nucleoid	ATP binding
215	Traes_6AL_E2CC7BB46	AT5G02500	AT5G56290	HSC70-1	0.723099	1/15	1	TaHsf16	defense response to bacterium|defense response to fungus|defense response to other organism|negative regulation of seed germination|regulation of transcription, DNA-templated|response to cadmium ion|response to cold|response to heat|response to virus|stomatal closure|transcription, DNA-templated	apoplast|cell wall|chloroplast|cytoplasm|cytosol|cytosolic ribosome|Golgi apparatus|membrane|nucleolus|nucleus|plasma membrane|plasmodesma|vacuolar membrane	ATP binding|protease binding
216	Traes_6AL_FD17E787A	AT3G54810	AT5G57350	BME3	0.959988	1/15	1	TaHsf7	cell differentiation|circadian rhythm|seed germination	nucleus|transcription factor complex	chromatin binding|RNA polymerase II regulatory region sequence-specific DNA binding|RNA polymerase II transcription factor binding|transcriptional activator activity, RNA polymerase II transcription regulatory region sequence-specific binding|transcription factor activity, sequence-specific DNA binding|zinc ion binding
217	Traes_6AS_3BB0C3778	AT5G24330	AT5G28220	ATXR6	1.04174	1/15	1	TaHsf50	na	na	na
218	Traes_6AS_68775100B	AT2G40740	AT3G19940	WRKY55	1.97153	1/15	1	TaHsf50	transcription, DNA-templated	nucleus	sequence-specific DNA binding|transcription factor activity, sequence-specific DNA binding
219	Traes_6AS_690C97429	AT1G56170	AT4G10320	NF-YC2	0.72778	1/15	1	TaHsf44	flower development|regulation of transcription, DNA-templated|transcription, DNA-templated	cytoplasm|nucleus	DNA binding
220	Traes_6AS_94B61ADF8	AT1G78600	AT2G43010	LZF1	0.758894	1/15	1	TaHsf44	regulation of transcription, DNA-templated|transcription, DNA-templated	nucleus	transcription factor activity, transcription factor binding|zinc ion binding
221	Traes_6AS_A42E71A00	AT2G25180	AT5G63640	RR12	0.754163	1/15	1	TaHsf50	cytokinin-activated signaling pathway|phosphorelay signal transduction system|transcription, DNA-templated	nucleus	DNA binding|transcription factor activity, sequence-specific DNA binding
222	Traes_6AS_CE8BAAE7A	AT2G17890	AT4G17750	CPK16	0.724247	1/15	1	TaHsf16	abscisic acid-activated signaling pathway|intracellular signal transduction|peptidyl-serine phosphorylation|protein autophosphorylation	cytoplasm|nucleus|plasma membrane	ATP binding|calcium-dependent protein serine/threonine kinase activity|calcium ion binding|calmodulin binding|calmodulin-dependent protein kinase activity
223	Traes_6AS_D921D884D	AT4G17600	AT5G04900	LIL3:1	0.731614	1/15	1	TaHsf7	photosynthesis|positive regulation of chlorophyll biosynthetic process|positive regulation of phytol biosynthetic process|positive regulation of vitamin E biosynthetic process|protein-chromophore linkage|regulation of transcription, DNA-templated|transmembrane transport	chloroplast|chloroplast thylakoid membrane|integral component of membrane|photosystem II|thylakoid membrane	chlorophyll binding|enzyme binding|identical protein binding|protein anchor|substrate-specific transmembrane transporter activity|transcription factor activity, sequence-specific DNA binding
224	Traes_6AS_E5CB6941F	AT3G14390	AT5G39960	no-symbol	0.723633	1/15	1	TaHsf16	lysine biosynthetic process via diaminopimelate	chloroplast	diaminopimelate decarboxylase activity
225	Traes_6BL_2F2381640	AT5G17300	AT5G24120	RVE1	0.76019	1/15	1	TaHsf5	circadian rhythm|long-day photoperiodism, flowering|negative regulation of circadian rhythm|negative regulation of sequence-specific DNA binding transcription factor activity|regulation of circadian rhythm|regulation of transcription, DNA-templated|response to abscisic acid|response to auxin|response to cadmium ion|response to cold|response to ethylene|response to gibberellin|response to jasmonic…	nucleus	transcription factor activity, sequence-specific DNA binding|transcription regulatory region DNA binding
226	Traes_6BL_4917BB548	AT3G63410	AT4G26760	APG1	0.744153	1/15	1	TaHsf50	methylation|vitamin E biosynthetic process	chloroplast inner membrane|cytoplasm|integral component of membrane	2-methyl-6-geranylgeranyl-1,4-benzoquinol methyltransferase activity|S-adenosylmethionine-dependent methyltransferase activity
227	Traes_6BL_5C760EEE8	AT5G25930	AT5G43320	F18A17.4	0.744231	1/15	1	TaHsf18	na	na	na
228	Traes_6BL_AF23F4E4C	AT4G30860	AT5G20850	SDG4	0.724649	1/15	1	TaHsf50	na	na	na
229	Traes_6DL_3BCB83718	AT5G51440	AT5G57560	MFG13.15	1.40907	1/15	1	TaHsf9	response to heat|response to osmotic stress	mitochondrion	na
230	Traes_6DL_472B97393	AT5G62580	no-patholog	K19B1.19	NA	1/15	1	TaHsf50	na	microtubule	microtubule binding
231	Traes_6DL_50CD2E95B	AT1G73250	AT4G30570	GER1	0.780273	1/15	1	TaHsf16	\'de novo\' GDP-L-fucose biosynthetic process	na	coenzyme binding|GDP-L-fucose synthase activity|isomerase activity
232	Traes_6DL_6FAD063EE	AT5G48250	AT5G51570	MIF21.14	0.753178	1/15	1	TaHsf50	na	nucleus|plasma membrane	transcription factor activity, sequence-specific DNA binding|zinc ion binding
233	Traes_6DL_963E5251D	AT1G24764	AT1G73620	MAP70-2	0.728615	1/15	1	TaHsf50	cytoskeleton organization	cytoplasm|microtubule	na
234	Traes_6DL_C230EB5A0	AT5G47070	AT5G59550	K14A3.2	0.770067	1/15	1	TaHsf18	na	na	na
235	Traes_6DL_F1602E2D8	AT3G02840	AT5G66070	F13E7.22	0.763203	1/15	1	TaHsf18	na	na	na
236	Traes_6DS_79F6F585D	AT2G33610	AT4G23590	SWI3B	0.723145	1/15	1	TaHsf50	chromatin remodeling|covalent chromatin modification|multicellular organism development|regulation of transcription, DNA-templated|transcription, DNA-templated	nucleus|SWI/SNF complex	DNA binding
237	Traes_6DS_81FCBDE0F	AT5G35320	AT5G61510	T26D22.2	0.866811	1/15	1	TaHsf44	na	na	na
238	Traes_6DS_D6BCCC426	AT5G24680	no-patholog	MXC17.7	NA	1/15	1	TaHsf16	na	na	metal ion binding
239	Traes_7AS_6E6A5CD04	AT1G25580	AT4G32551	SOG1	1.60699	1/15	1	TaHsf7	DNA damage checkpoint|regulation of meiotic nuclear division|response to gamma radiation|transcription, DNA-templated	nucleus	sequence-specific DNA binding|transcription factor activity, sequence-specific DNA binding
240	Traes_7AS_9DF135C9F	AT1G66430	AT5G35750	F28G11.11	0.739324	1/15	1	TaHsf50	D-ribose metabolic process|starch biosynthetic process	chloroplast|chloroplast stroma	ATP binding|fructokinase activity|ribokinase activity
241	Traes_7AS_CD71E1810	AT1G50740	AT4G35180	F4M15.3	0.727622	1/15	1	TaHsf18	na	na	na
242	Traes_7BL_C977006A9	AT3G12050	AT3G23900	MEC18.18	0.72329	1/15	1	TaHsf9	response to stress	cytoplasm	ATPase activator activity
243	Traes_7BS_0F37C0EB6	AT5G35200	AT5G54860	T25C13.80	0.732741	1/15	1	TaHsf18	clathrin coat assembly|endocytosis	clathrin-coated pit|clathrin-coated vesicle|Golgi apparatus|plasma membrane	1-phosphatidylinositol binding
244	Traes_7BS_4FE42A949	AT2G25170	AT5G23860	PKL	0.727499	1/15	1	TaHsf16	na	na	na
245	Traes_7BS_82049CB13	AT3G57050	AT4G05140	CBL	0.738235	1/15	1	TaHsf50	cysteine biosynthetic process via cystathionine|L-methionine biosynthetic process from L-homoserine via cystathionine|transsulfuration	chloroplast|chloroplast stroma	cystathionine beta-lyase activity|pyridoxal phosphate binding
246	Traes_7DL_02C0A73A5	AT4G34150	AT5G47230	F28A23.90	0.727103	1/15	1	TaHsf18	na	na	na
247	Traes_7DL_3CE000E38	AT1G42990	AT2G17120	BZIP60	0.726264	1/15	1	TaHsf18	endoplasmic reticulum unfolded protein response|response to chitin|transcription, DNA-templated	endoplasmic reticulum membrane|integral component of membrane|nucleus	sequence-specific DNA binding|transcription factor activity, sequence-specific DNA binding
248	Traes_7DL_552531E82	AT4G27940	AT4G28620	MTM1	1.25762	1/15	1	TaHsf7	manganese ion transport|response to paraquat	integral component of membrane|mitochondrial inner membrane|mitochondrion	metallochaperone activity|transporter activity
249	Traes_7DL_55ADB3528	AT4G30080	AT4G30140	ARF16	0.737108	1/15	1	TaHsf8	auxin-activated signaling pathway|regulation of transcription, DNA-templated|transcription, DNA-templated	nucleus	DNA binding
250	Traes_7DL_B1B41F171	AT1G52730	AT4G26840	F6D8.2	0.736162	1/15	1	TaHsf16	negative regulation of transforming growth factor beta receptor signaling pathway	na	na
251	Traes_7DL_B86B36F67	AT2G25000	AT5G52450	WRKY60	1.14153	1/15	1	TaHsf7	defense response|negative regulation of transcription, DNA-templated|regulation of antifungal innate immune response|response to chitin|response to fungus|transcription, DNA-templated	nucleus	sequence-specific DNA binding|transcription factor activity, sequence-specific DNA binding
252	Traes_7DL_EE2F66851	AT1G17890	AT5G01220	GER2	0.726097	1/15	1	TaHsf16	\'de novo\' GDP-L-fucose biosynthetic process	na	coenzyme binding|GDP-L-fucose synthase activity|isomerase activity
253	Traes_7DS_B671A4EAD	AT2G42280	AT4G32280	T24P15.19	3.11215	1/15	1	TaHsf8	photoperiodism, flowering|regulation of transcription, DNA-templated|transcription from RNA polymerase II promoter	nucleus	core promoter sequence-specific DNA binding|transcriptional activator activity, RNA polymerase II transcription regulatory region sequence-specific binding|transcription factor activity, sequence-specific DNA binding
254	Traes_7DS_EEC5BC568	AT1G20930	AT2G36200	CDKB2%3B2	0.729064	1/15	1	TaHsf50	cell division|G1/S transition of mitotic cell cycle|mitotic nuclear division|multicellular organism development|positive regulation of cell proliferation|protein phosphorylation|regulation of G2/M transition of mitotic cell cycle|regulation of gene expression|response to organic substance|signal transduction	cyclin-dependent protein kinase holoenzyme complex|cytoplasm|nucleus|phragmoplast|spindle	ATP binding|cyclin binding|cyclin-dependent protein serine/threonine kinase activity|RNA polymerase II carboxy-terminal domain kinase activity
