# Supplementary material for: Genome-wide identification, phylogenetic and expression analysis of the heat shock transcription factor family in bread wheat (Triticum aestivum L.)
Source: BMC Genomics. 2019 Jun 18;20:505. doi: 10.1186/s12864-019-5876-x (PMC6580518; doi:10.1186/s12864-019-5876-x)
Supplement: Supplementary file 8 — Expression profiles of TaHsf in wheat under Cd stress (XLSX 13 kb) [file 12864_2019_5876_MOESM8_ESM.xlsx]

## Sheet: Sheet1
TaHsfs	fpkm_H17CK_1	fpkm_H17CK_2	fpkm_H17CK_3	fpkm_H17Cd_1	fpkm_H17Cd_2	fpkm_H17Cd_3
TaHsf1(A1a)	5.39538	5.82677	4.81915	6.24103	5.52932	7.13959
TaHsf2(A1a)	7.68483	8.24471	6.66913	6.96478	7.84781	7.26729
TaHsf3(A1a)	9.43848	9.30441	9.71365	9.57822	9.97829	9.36717
TaHsf4(A2a)	2.75652	3.69526	3.10145	3.16201	3.42672	3.25696
TaHsf5(A2a)	1.16527	1.3977	1.35267	1.39504	1.41581	2.31317
TaHsf7(A2b)	2.42784	2.62625	2.33819	2.56446	1.97916	2.19412
TaHsf8(A2b)	0.501537	0.680356	0.524289	0.405564	0.649071	0.605516
TaHsf9(A2b)	4.8655	5.61748	4.57242	4.81981	4.03478	5.32399
TaHsf10(A2b)	0.0440301	0.127854	0.169163	0.170426	0.04307	0.0438282
TaHsf15(A3)	0.159126	0.0926725	0.0304011	0.399831	0	0.0318939
TaHsf16(A3)	0	0.0630357	0	0.0946111	0.0318518	0.0653444
TaHsf17(A3)	0	0.364964	0	0	0.361255	0
TaHsf18(A4a)	4.64092	5.54143	4.3374	5.18449	6.74505	5.11765
TaHsf20(A4a)	4.76421	6.21734	5.20295	6.76625	6.86225	7.14322
TaHsf21(A4d)	14.4708	15.3922	14.0948	15.2589	14.863	11.5661
TaHsf24(A5)	2.35464	2.90739	2.068	2.1407	1.90017	2.32241
TaHsf25(A5)	1.96632	2.39889	2.21618	1.46669	1.62247	1.8353
TaHsf26(A5)	1.0751	0.829794	1.04416	0.951608	0.915007	0.734959
TaHsf27(A6a)	3.25494	5.65648	4.4953	4.82764	4.43725	5.80539
TaHsf28(A6a)	0.812966	1.44357	1.22424	1.59225	1.12693	1.18297
TaHsf29(A6a)	2.19174	2.95187	2.96356	3.6315	2.37451	3.38211
TaHsf30(A6b)	0.196312	0.319508	0.126794	0.251259	0.160243	0.328098
TaHsf31(A6b)	0	0.297898	0.56218	0.471075	0.199507	0.893324
TaHsf32(A6b)	0.412052	0.72036	0.651006	0.968807	0.607207	0.580235
TaHsf36(A8)	2.02488	1.29575	1.77672	1.1404	1.18507	1.50264
TaHsf37(A8)	1.06298	0.874186	1.26878	0.859796	0.802316	1.12817
TaHsf38(A8)	0	0	0	0	0	0
TaHsf39(B1)	2.18564	3.39802	4.88227	4.76916	6.54654	2.85522
TaHsf40(B1)	0.514653	1.16957	0.726799	1.03835	1.18672	0.600872
TaHsf41(B1)	2.56204	3.88849	2.49678	4.49159	4.74886	4.01821
TaHsf42(B2a)	1.30518	0.327355	0.606034	2.67839	0.96891	1.84081
TaHsf45(B2c)	2.39373	1.92582	1.86333	2.59994	1.82827	1.90642
TaHsf47(B2d)	0	0	0	0	0	0
TaHsf48(B2d)	15.7656	16.8665	0	0	0	0
TaHsf49(B2d)	0	0	0	0	0	0
TaHsf50(B4b)	2.29322	1.72119	2.12375	1.3983	1.57887	1.3475
TaHsf67(C2a)	0	0	0	0	0	0
TaHsf68(C2a)	30.9931	51.3963	39.1558	33.9912	38.2044	46.4192
TaHsf69(C2a)	0	0.489772	0	1.31553	0	1.3683
TaHsf72(C2a)	0.0805897	0.157327	0.187886	0.691925	0.198111	0.240775
TaHsf76(C2b)	0.692977	0.45863	1.81836	0.67495	0.226707	2.12471
