# Supplementary material for: Genome-wide identification, phylogenetic and expression analysis of the heat shock transcription factor family in bread wheat (Triticum aestivum L.)
Source: BMC Genomics. 2019 Jun 18;20:505. doi: 10.1186/s12864-019-5876-x (PMC6580518; doi:10.1186/s12864-019-5876-x)
Supplement: Supplementary file 9 — The Primers for TaHsfs. (XLSX 10 kb) [file 12864_2019_5876_MOESM9_ESM.xlsx]

## Sheet: Sheet1
Additional file 8. The Primers for TaHsfs
Gene Symbol	GeneBank	Forward primer	Reverse primer	Product length(bp)	Tm(℃)
TaHsf3	Traes_5DL_B1D24781B1	TAATGACTGAAAGCCTGTGTG	CCTGGGACTATCAATCACACA	118	60
TaHsf4	Traes_5AL_16AD8DEEC	GACTCAAAGGACGCGAATTC	ATGGCCGAAGCAGACATATAT	116	60
TaHsf5	Traes_5DL_6EB179C88	ATATATGTCTGTTTCGGCCATG	GAAGTTGAACCAAACATGGC	123	60
TaHsf7	Traes_2AS_CF07F4EC2	TACTCTGTTGCAGTTCCATCTC	GGCTGCCCTTTACTTCTTTC	68	60
TaHsf8	Traes_2BS_ECF9B4EB4	GTTGGAGCGATACGGTTT	CACCGCCCAACAAGATAAG	66	60
TaHsf9	Traes_2DS_B6872CB84	GGGTAGCTTCTTGCTGAGT	TCCTCCTCCTCCTTGACCA	86	60
TaHsf16	Traes_2BS_1484A7516	ACCAGTCAACAAGCCTATGTTA	CGAGTTCCCAGAATCTCTCA	76	60
TaHsf18	Traes_3AL_463ABD4BF	AGTGTATCATAATTGCGTGCTT	AAGAACCACAAATCTGGGAAA	135	60
TaHsf20	Traes_3DL_8FD0F859B	TCATCACACACTCAGGGT	CTCCTCATAGTCCCTCCTTTC	60	60
TaHsf26	Traes_6DS_C59B6322F	TATGGGACGGAGGGATTAGAT	GTGCGAATATGGCTAGAGTTG	64	60
TaHsf31	Traes_4BL_2E125A702	GACAGGAGATCGCTGGTT	CACTCCTCCTTCACCCTCA	85	60
TaHsf32	Traes_4DL_AF19ABC7D	GCAAAGAAGCTGCAAACTAGA	CAAGCTATGTTCACCCTTCAA	65	60
TaHsf50	Traes_2DS_01A0E5F7A	TGCAGGGATTCAGGAAGATAG	GCACCATTGAAGGCAGAG	132	60
β-actin		AAGGCTGTTGGCAAGGTG	GTGGTCGTTCAGAGCAATCC	276	60
